# Supplementary material for: Isolation of Progenitors that Exhibit Myogenic/Osteogenic Bipotency In Vitro by Fluorescence-Activated Cell Sorting from Human Fetal Muscle
Source: Stem Cell Reports. 2014 Jan 14;2(1):92–106. doi: 10.1016/j.stemcr.2013.12.006 (PMC3966115; doi:10.1016/j.stemcr.2013.12.006)
Supplement: Table S1. List of Human Fetal and Adult Skeletal Muscle Samples Used in This Study, Related to Figures 1, 2, 3, 4, 5, and 6 [file mmc2.xlsx]

## Sheet: Suppl S1
	Supplemental table S1. List of human fetal and adult skeletal muscle samples used.
	ID	Fetal vs. adult	Age (weeks for fetal/years for adult)	Sex	Sample weight (g)	MFA cells number (x10^6)	% live cells	% CD45-MAC1-GLYA-CD31-	% CD45-MAC1-GLYA-CD31-CD34-	% CD45-MAC1-GLYA-CD31-CD34+	% CD34-CD56intITGA7hi cells	CD34-CD56intITGA7hi cells number (x10^3)	Experiment
	312101/5618	fetal	20	na			31.15	87.6	23.3717	76.6283			Myogenic Differentiation assay
	251807/7451	fetal	21	na	nd	nd	51.3						Pax7 staining
	920501/9236	fetal	20	M	3	10	52.1						Myogenic Differentiation assay
	920501/9236	fetal	20	M	3.1	8.7	48.4						Myogenic Differentiation assay
	251507/7552	fetal	20	F	nd	8.6	41.9						Myogenic Differentiation assay
	282609/2490	fetal	21	M	1.68	6.7	38.6						Myogenic Differentiation assay
	313001/3635	fetal	23	F	nd	9.8	44.8	91.1	38.5353	61.4647	13	1280	Pax7 staining, Myogenic Differentiation assay
	920701/9248	fetal	20	M	nd	15	41.9	93	32.55	67.45	8.1	1220	Pax7 staining, Adipogenic differentiation assay
	280106/2698	fetal	20	M	nd	6.6	74.2	95.1	45.1725	54.8275			Engraftment
	251310/7621	fetal	20	na	nd	8.5	46.4	95.3	51.6526	48.3474	14.9	1270	Pax7 staining
	251406/7804	fetal	20	M	nd	11	35.1	90.75	37.6612	62.3388	8.3	920	Pax7 staining, Myogenic Differentiation assay
	252810/7861	fetal	20	na	nd	16	50	93.2	42.9652	57.0348	14.6	2330	Engraftment
	281406/2864	fetal	20	F	nd	16	42.5	88.7	36.0122	63.9878	7.7	1240	Pax7 staining, Adipogenic differentiation assay, Experimental condition optimization
	282206/2800	fetal	20	F	nd	12	60.9	91.65	35.7435	64.2565	10.2	1230	Adipogenic differentiation assay, Clonal assay, Osteogenic differentiation assay
	310402/3901	fetal	23	F	nd	15	40	92.1	47.5236	52.4764	12.3	1850	Experimental condition optimization, RNA, clonal assay, Osteogenic differentiation assay
	251505/4153	fetal	20	na	8.9	18	44	89.1	29.5812	70.4188	8.3	1490	Engraftment
	252204/4175	fetal	20	na	5.5	16.2	48.5	90.7	39.3638	60.6362	12.1	1960	Engraftment
	251505/4153	fetal	20	na	8.9	18	60.3	87.7	30.5196	69.4804	11.6	2080	Experimental condition optimization
	253005/4266	fetal	20	na	4.3	14	71.6	94.4	49.7488	50.2512	21.8	3050	Engraftment
	311201/8050	fetal	20	M	7.5	17.5	45.1	89.6	35.0336	64.9664	10.9	1910	Engraftment
	312601/8127	fetal	23	F	9.1	15.4	46	91.1	46.8254	53.1746	15.5	2390	Microarray, Myogenic differentiation, Purity checks
	931501/2867	fetal	22	na	10.7	16.8	56.6	94.1	45.6385	54.3615	19.1	3210	Microarray, Myogenic differentiation, Purity checks
	641202/8227	fetal	20	M	4.9	16.6	54.35	91.3	30.0833	69.9167	12	1990	RNA, Clonal assay, Myogenic differentiation assay, Osteogenic differentiation assay
	250805/4114	fetal	20	M	5.9	14	59	90.9	49.5405	50.4595	17.3	2430	Microarray, Myogenic differentiation, Purity checks
	312401/8227	fetal	20	M	6.8	21.3	49.5	91.5	26.901	73.099	6.6	1400	Microarray, Myogenic differentiation, Purity checks
	310101/8268	fetal	21	F	8.9	16	47.7	89.55	31.0291	68.9709	8.4	1340	RNA, Clonal assay, Myogenic differentiation assay, Osteogenic differentiation assay
	250706/4385	fetal	20	F	5.5	17.4	42.4	93	30.039	69.961	9.3	1620	Engraftment
	311602/8334	fetal	21	F	10.6	15	55	91.4	34.6406	65.3594	14.5	2170	Engraftment
	312602/8495	fetal	22	M	6.7	16.5	39.3	92.8	33.872	66.128	11.3	1860	Engraftment
	931901/2938	fetal	20	na	nd	12.5	22.4	90	30.51	69.49	4.8	600	Osteogenic differentiation assay
	311401/8668	fetal	20	na	4	14	71.5	88.1	34.9757	65.0243	19.1	2670	Engraftment
	310502/8721	fetal	20	M	7.2	15.3	nd	nd	nd	nd	nd	nd	Engraftment
	311403/0845	fetal	21	na	nd	8.8	46.7	89.3	71.8	21.5	13.9	1140	Clonal assay, Myogenic differentiation assay, Osteogenic differentiation assay
	940801/2994	fetal	22	na	nd	nd	50	86.8	24.1	70.7	8.1	nd	Engraftment
	642701/3495	fetal	21	na	nd	nd	61.6	90.8	35.5	59.3	16	nd	Pax7 staining,Clonal assay, Myogenic differentiation assay, Osteogenic differentiation assay
	332001/3334	fetal	20	na	nd	nd	59	88	55.2	32.5	0.27	nd	Clonal assay, Myogenic differentiation assay, Osteogenic differentiation assay
	67604	adult	50	M			32.7						Myogenic Differentiation assay
	67218	adult	40	F			59.8						Myogenic Differentiation assay
	66465	adult	44	M	10	1.8
	68646	adult	45	F	46.3	3.8	38.3	72.7	21.4465	78.5535	4.86	184.8	Pax7 staining, Myogenic Differentiation assay
	BI101512	adult	na	na	4.1	0.84	3.92	73	14.6	85.4	0.31	2.6	Myogenic Differentiation assay
	BI102212	adult	na	na	1.7	0.6	3	75.6	22.68	77.32	0.46	2.8	Myogenic Differentiation assay
	Bi111212	adult	na	na	1.36	1.1	12.2	49.8	9.0636	90.9364	0.74	8.1	Osteogenic Differentiation assay
	Bi111912	adult	na	na	0.8	0.5	7.81	78.1	19.1345	80.8655	1.13	5.6	Osteogenic Differentiation assay
	Bi110512	adult	na	na	1.2	0.2	8.95	81.8	20.2864	79.7136	1.51	3	Osteogenic Differentiation assay
	BI121012	adult	na	na	4.1	3.5	10.3	75.3	20.331	79.669	0.846014	34.6866	Pax7 staining
	Bi121712	adult	na	na	1.9	1.2	12.2	75.9	21.252	78.748	1.51935	28.8676	Pax7 staining
	BI1203012	adult	na	na	1.7	0.32	10.5	65.4	11.118	88.882	0.623386	10.5976	Pax7 staining
	69067	adult	56	F	8.15	0.3	14.2	75.7	22.7	52.6	14.7	44.1	Adipogenic Differentiation assay
	BI011413	adult	na	na	0.5	0.34	7	61.7	18.1	41.4	8.8	29.9	Adipogenic Differentiation assay
	68050	adult	59	F	nd	1	17.6	75.8	16.1	58.1	13.5	nd	Adipogenic Differentiation assay
