# Supplementary material for: Isolation of Progenitors that Exhibit Myogenic/Osteogenic Bipotency In Vitro by Fluorescence-Activated Cell Sorting from Human Fetal Muscle
Source: Stem Cell Reports. 2014 Jan 14;2(1):92–106. doi: 10.1016/j.stemcr.2013.12.006 (PMC3966115; doi:10.1016/j.stemcr.2013.12.006)
Supplement: Table S2. Genes Upregulated in Fetal CD34−CD56intITGA7hi versus CD34+ Cells, Related to Figure 6 — Greater than 5-fold, p < 0.01. [file mmc3.xlsx]

## Sheet: Suppl S2
	Supplemental table S2: Genes upregulated in fetal CD34-CD56intITGA7hi versus CD34+ cells (> 5-fold, p< 0.01)
	Gene Symbol	Gene Title	Entrez Gene ID
	BNC1	basonuclin 1	646
	CADM2	cell adhesion molecule 2	253559
	CADM2	cell adhesion molecule 2	253559
	ITIH5	inter-alpha (globulin) inhibitor H5	80760
	RBFOX1	RNA binding protein, fox-1 homolog (C. elegans) 1	54715
	SLC25A27	solute carrier family 25, member 27	9481
	HP1BP3	heterochromatin protein 1, binding protein 3	50809
	PALM2	paralemmin 2	114299
	TRIM72	tripartite motif-containing 72	493829
	B3GNT5	UDP-GlcNAc:betaGal beta-1,3-N-acetylglucosaminyltransferase 5	84002
	CADM2	cell adhesion molecule 2	253559
	ARPP21	cAMP-regulated phosphoprotein, 21kDa	10777
	PAX7	paired box 7	5081
	PDK4	pyruvate dehydrogenase kinase, isozyme 4	5166
	KRT40	keratin 40	125115
	ITGA6	integrin, alpha 6	3655
	TPD52	tumor protein D52	7163
	TPD52	tumor protein D52	7163
	TPD52	tumor protein D52	7163
	HSPB1	heat shock 27kDa protein 1	3315
	ERBB3	v-erb-b2 erythroblastic leukemia viral oncogene homolog 3 (avian)	2065
	IGFBP2	insulin-like growth factor binding protein 2, 36kDa	3485
	GATM	glycine amidinotransferase (L-arginine:glycine amidinotransferase)	2628
	DYNLT3	dynein, light chain, Tctex-type 3	6990
	MET	met proto-oncogene (hepatocyte growth factor receptor)	4233
	SKP2	S-phase kinase-associated protein 2 (p45)	6502
	SKP2	S-phase kinase-associated protein 2 (p45)	6502
	DFNA5	deafness, autosomal dominant 5	1687
	ADCY7	adenylate cyclase 7	113
	HMGB3	high-mobility group box 3	3149
	ACTN2	actinin, alpha 2	88
	ACTN2	actinin, alpha 2	88
	ACTN2	actinin, alpha 2	88
	ACTN2	actinin, alpha 2	88
	DMD	dystrophin	1756
	CD82	CD82 molecule	3732
	DUSP4	dual specificity phosphatase 4	1846
	BCAR3	breast cancer anti-estrogen resistance 3	8412
	PRKX	protein kinase, X-linked	5613
	FRY	furry homolog (Drosophila)	10129
	TPST2	tyrosylprotein sulfotransferase 2	8459
	ENPP4	ectonucleotide pyrophosphatase/phosphodiesterase 4 (putative)	22875
	PROM1	prominin 1	8842
	PTPRZ1	protein tyrosine phosphatase, receptor-type, Z polypeptide 1	5803
	ENO3	enolase 3 (beta, muscle)	2027
	ABCG1	ATP-binding cassette, sub-family G (WHITE), member 1	9619
	FGFR4	fibroblast growth factor receptor 4	2264
	PARM1	prostate androgen-regulated mucin-like protein 1	25849
	CDH13	cadherin 13, H-cadherin (heart)	1012
	FEN1	flap structure-specific endonuclease 1	2237
	FEN1	flap structure-specific endonuclease 1	2237
	FGL2	fibrinogen-like 2	10875
	MLLT3	myeloid/lymphoid or mixed-lineage leukemia (trithorax homolog, Drosophila); translocated to, 3	4300
	MLLT3	myeloid/lymphoid or mixed-lineage leukemia (trithorax homolog, Drosophila); translocated to, 3	4300
	NEB	nebulin	4703
	ACTC1	actin, alpha, cardiac muscle 1	70
	TNNI1	troponin I type 1 (skeletal, slow)	7135
	STK17B	serine/threonine kinase 17b	9262
	GLRB	glycine receptor, beta	2743
	DAG1	dystroglycan 1 (dystrophin-associated glycoprotein 1)	1605
	PDGFA	platelet-derived growth factor alpha polypeptide	5154
	RYR1	ryanodine receptor 1 (skeletal)	6261
	CLGN	calmegin	1047
	KCNN3	potassium intermediate/small conductance calcium-activated channel, subfamily N, member 3	3782
	KCNN3	potassium intermediate/small conductance calcium-activated channel, subfamily N, member 3	3782
	IL15	interleukin 15	3600
	NPY	neuropeptide Y	4852
	ANKRD1	ankyrin repeat domain 1 (cardiac muscle)	27063
	ACADL	acyl-CoA dehydrogenase, long chain	33
	LHX2	LIM homeobox 2	9355
	RYR3	ryanodine receptor 3	6263
	CDH15	cadherin 15, type 1, M-cadherin (myotubule)	1013
	CDH15	cadherin 15, type 1, M-cadherin (myotubule)	1013
	MYF6	myogenic factor 6 (herculin)	4618
	TNNI2	troponin I type 2 (skeletal, fast)	7136
	BNC1	basonuclin 1	646
	CHRNA1	cholinergic receptor, nicotinic, alpha 1 (muscle)	1134
	MYOD1	myogenic differentiation 1	4654
	CHRNB1	cholinergic receptor, nicotinic, beta 1 (muscle)	1140
	CLCN5	chloride channel 5	1184
	POU4F1	POU class 4 homeobox 1	5457
	RGR	retinal G protein coupled receptor	5995
	MSTN	myostatin	2660
	MYOZ2	myozenin 2	51778
	C4orf6	chromosome 4 open reading frame 6	10141
	MYOG	myogenin (myogenic factor 4)	4656
	EYA4	eyes absent homolog 4 (Drosophila)	2070
	MYF5	myogenic factor 5	4617
	PITX2	paired-like homeodomain 2	5308
	IGSF1	immunoglobulin superfamily, member 1	3547
	CALCR	calcitonin receptor	799
	CALCR	calcitonin receptor	799
	TACR3	tachykinin receptor 3	6870
	TTN	titin	7273
	CAV3	caveolin 3	859
	EDN3	endothelin 3	1908
	RRAS2	related RAS viral (r-ras) oncogene homolog 2	22800
	CRIP2	cysteine-rich protein 2	1397
	UCP2	uncoupling protein 2 (mitochondrial, proton carrier)	7351
	MCAM	melanoma cell adhesion molecule	4162
	MCAM	melanoma cell adhesion molecule	4162
	DDAH1	dimethylarginine dimethylaminohydrolase 1	23576
	CXCR4	chemokine (C-X-C motif) receptor 4	7852
	CRYAB	crystallin, alpha B	1410
	CDC42EP3	CDC42 effector protein (Rho GTPase binding) 3	10602
	PDLIM3	PDZ and LIM domain 3	27295
	TMEM47	transmembrane protein 47	83604
	ITGA7	integrin, alpha 7	3679
	MSC	musculin	9242
	ART3	ADP-ribosyltransferase 3	419
	LAMA5	laminin, alpha 5	3911
	PDLIM3	PDZ and LIM domain 3	27295
	STX11	syntaxin 11	8676
	SKP2	S-phase kinase-associated protein 2 (p45)	6502
	SGCA	sarcoglycan, alpha (50kDa dystrophin-associated glycoprotein)	6442
	2012-09-04	septin 4	5414
	MCAM	melanoma cell adhesion molecule	4162
	KCNB1	potassium voltage-gated channel, Shab-related subfamily, member 1	3745
	CHRNA1	cholinergic receptor, nicotinic, alpha 1 (muscle)	1134
	MCAM	melanoma cell adhesion molecule	4162
	FGFR4	fibroblast growth factor receptor 4	2264
	MCAM	melanoma cell adhesion molecule	4162
	POU4F1	POU class 4 homeobox 1	5457
	RAPSN	receptor-associated protein of the synapse	5913
	TNIK	TRAF2 and NCK interacting kinase	23043
	CXCR4	chemokine (C-X-C motif) receptor 4	7852
	DAG1	dystroglycan 1 (dystrophin-associated glycoprotein 1)	1605
	NEDD4L	neural precursor cell expressed, developmentally down-regulated 4-like	23327
	NEDD4L	neural precursor cell expressed, developmentally down-regulated 4-like	23327
	CAP2	CAP, adenylate cyclase-associated protein, 2 (yeast)	10486
	CAP2	CAP, adenylate cyclase-associated protein, 2 (yeast)	10486
	SORL1	sortilin-related receptor, L(DLR class) A repeats-containing	6653
	RRAS2	related RAS viral (r-ras) oncogene homolog 2	22800
	ZNF238	zinc finger protein 238	10472
	PRUNE2	prune homolog 2 (Drosophila)	158471
	NCAM1	neural cell adhesion molecule 1	4684
	C9orf3	chromosome 9 open reading frame 3	84909
	PLXNA2	plexin A2	5362
	OLFML2A	olfactomedin-like 2A	169611
	TNIK	TRAF2 and NCK interacting kinase	23043
	PION	pigeon homolog (Drosophila)	54103
	WSCD1	WSC domain containing 1	23302
	TNNT1	troponin T type 1 (skeletal, slow)	7138
	LDB3	LIM domain binding 3	11155
	KAZ	kazrin	23254
	MYOZ2	myozenin 2	51778
	TUBB2B	tubulin, beta 2B	347733
	ITGA8	integrin, alpha 8	8516
	TOX3	TOX high mobility group box family member 3	27324
	SEMA6A	sema domain, transmembrane domain (TM), and cytoplasmic domain, (semaphorin) 6A	57556
	TOX3	TOX high mobility group box family member 3	27324
	ITGA6	integrin, alpha 6	3655
	TNNT2	troponin T type 2 (cardiac)	7139
	CYFIP2	cytoplasmic FMR1 interacting protein 2	26999
	RHOBTB3	Rho-related BTB domain containing 3	22836
	ITGA7	integrin, alpha 7	3679
	TOX3	TOX high mobility group box family member 3	27324
	GATM	glycine amidinotransferase (L-arginine:glycine amidinotransferase)	2628
	PDGFA	platelet-derived growth factor alpha polypeptide	5154
	CXCR4	chemokine (C-X-C motif) receptor 4	7852
	EDN3	endothelin 3	1908
	STK17B	serine/threonine kinase 17b	9262
	LANCL2	LanC lantibiotic synthetase component C-like 2 (bacterial)	55915
	SLC38A1	solute carrier family 38, member 1	81539
	MICAL1	microtubule associated monoxygenase, calponin and LIM domain containing 1	64780
	CEP55	centrosomal protein 55kDa	55165
	TSPAN15	tetraspanin 15	23555
	SDPR	serum deprivation response	8436
	PDGFC	platelet derived growth factor C	56034
	CHD7	chromodomain helicase DNA binding protein 7	55636
	NETO2	neuropilin (NRP) and tolloid (TLL)-like 2	81831
	MYO5C	myosin VC	55930
	ITIH5	inter-alpha (globulin) inhibitor H5	80760
	KBTBD10	kelch repeat and BTB (POZ) domain containing 10	10324
	PPARGC1A	peroxisome proliferator-activated receptor gamma, coactivator 1 alpha	10891
	PGBD5	piggyBac transposable element derived 5	79605
	TSPAN12	tetraspanin 12	23554
	AK5	adenylate kinase 5	26289
	CXorf57	chromosome X open reading frame 57	55086
	RAI2	retinoic acid induced 2	10742
	SLC47A1	solute carrier family 47, member 1	55244
	LPPR1	lipid phosphate phosphatase-related protein type 1	54886
	TRIM36	tripartite motif-containing 36	55521
	SMPX	small muscle protein, X-linked	23676
	SYNPO2L	synaptopodin 2-like	79933
	FAM70A	family with sequence similarity 70, member A	55026
	SLC16A10	solute carrier family 16, member 10 (aromatic amino acid transporter)	117247
	POPDC3	popeye domain containing 3	64208
	SLC27A6	solute carrier family 27 (fatty acid transporter), member 6	28965
	LRRC2	leucine rich repeat containing 2	79442
	GNA14	guanine nucleotide binding protein (G protein), alpha 14	9630
	MTHFD2L	methylenetetrahydrofolate dehydrogenase (NADP+ dependent) 2-like	441024
	ARPP21	cAMP-regulated phosphoprotein, 21kDa	10777
	ADAMTS8	ADAM metallopeptidase with thrombospondin type 1 motif, 8	11095
	ZNF556	zinc finger protein 556	80032
	C1QTNF3	C1q and tumor necrosis factor related protein 3	114899
	CYFIP2	cytoplasmic FMR1 interacting protein 2	26999
	RBFOX1	RNA binding protein, fox-1 homolog (C. elegans) 1	54715
	PTPRE	protein tyrosine phosphatase, receptor type, E	5791
	PKP1	plakophilin 1 (ectodermal dysplasia/skin fragility syndrome)	5317
	CYLD	cylindromatosis (turban tumor syndrome)	1540
	PION	pigeon homolog (Drosophila)	54103
	---	---	---
	SDPR	serum deprivation response	8436
	PDGFC	platelet derived growth factor C	56034
	NETO2	neuropilin (NRP) and tolloid (TLL)-like 2	81831
	KBTBD10	kelch repeat and BTB (POZ) domain containing 10	10324
	AK5	adenylate kinase 5	26289
	SLC16A10	solute carrier family 16, member 10 (aromatic amino acid transporter)	117247
	F11R	F11 receptor	50848
	EPDR1	ependymin related protein 1 (zebrafish)	54749
	GPR160	G protein-coupled receptor 160	26996
	RAB3IP	RAB3A interacting protein (rabin3)	117177
	OSBPL6	oxysterol binding protein-like 6	114880
	IGSF1	immunoglobulin superfamily, member 1	3547
	BVES	blood vessel epicardial substance	11149
	BEX2	brain expressed X-linked 2	84707
	TNFRSF18	tumor necrosis factor receptor superfamily, member 18	8784
	SLC38A1	solute carrier family 38, member 1	81539
	ANKRD13A	ankyrin repeat domain 13A	88455
	TP53INP2	tumor protein p53 inducible nuclear protein 2	58476
	CDK6	cyclin-dependent kinase 6	1021
	CDK6	cyclin-dependent kinase 6	1021
	TANC1	tetratricopeptide repeat, ankyrin repeat and coiled-coil containing 1	85461
	SYTL2	synaptotagmin-like 2	54843
	DOCK8	dedicator of cytokinesis 8	81704
	SPATA13	spermatogenesis associated 13	221178
	B3GNT5	UDP-GlcNAc:betaGal beta-1,3-N-acetylglucosaminyltransferase 5	84002
	SLAIN1	SLAIN motif family, member 1	122060
	FAM84A	family with sequence similarity 84, member A	151354
	CDC42EP3	CDC42 effector protein (Rho GTPase binding) 3	10602
	PARM1	prostate androgen-regulated mucin-like protein 1	25849
	SYNPO2	synaptopodin 2	171024
	NPNT	nephronectin	255743
	KIF21A	kinesin family member 21A	55605
	ROBO4	roundabout homolog 4, magic roundabout (Drosophila)	54538
	CHD7	chromodomain helicase DNA binding protein 7	55636
	ERBB3	v-erb-b2 erythroblastic leukemia viral oncogene homolog 3 (avian)	2065
	CLCN5	chloride channel 5	1184
	RELL1	RELT-like 1	768211
	RASSF4	Ras association (RalGDS/AF-6) domain family member 4	83937
	HES6	hairy and enhancer of split 6 (Drosophila)	55502
	STK17B	serine/threonine kinase 17b	9262
	ITGB6	integrin, beta 6	3694
	UBE2QL1	ubiquitin-conjugating enzyme E2Q family-like 1	134111
	HEYL	hairy/enhancer-of-split related with YRPW motif-like	26508
	AFAP1L2	actin filament associated protein 1-like 2	84632
	MUSTN1 /// TMEM110	musculoskeletal, embryonic nuclear protein 1 /// transmembrane protein 110	375346 /// 389125
	PKIA	protein kinase (cAMP-dependent, catalytic) inhibitor alpha	5569
	PPP1R14C	protein phosphatase 1, regulatory (inhibitor) subunit 14C	81706
	AFAP1L1	actin filament associated protein 1-like 1	134265
	NEDD4L	neural precursor cell expressed, developmentally down-regulated 4-like	23327
	PLXNA2	plexin A2	5362
	MRAP2	melanocortin 2 receptor accessory protein 2	112609
	KREMEN1	kringle containing transmembrane protein 1	83999
	FGL2	fibrinogen-like 2	10875
	BAIAP2L1	BAI1-associated protein 2-like 1	55971
	NCAM1	neural cell adhesion molecule 1	4684
	SOX6	SRY (sex determining region Y)-box 6	55553
	SOX6	SRY (sex determining region Y)-box 6	55553
	MYO5A	myosin VA (heavy chain 12, myoxin)	4644
	ENPP5	ectonucleotide pyrophosphatase/phosphodiesterase 5 (putative)	59084
	SHD	Src homology 2 domain containing transforming protein D	56961
	ASB2	ankyrin repeat and SOCS box-containing 2	51676
	OLIG1	oligodendrocyte transcription factor 1	116448
	SOX6	SRY (sex determining region Y)-box 6	55553
	SLC44A3	solute carrier family 44, member 3	126969
	---	---	---
	DEPDC7	DEP domain containing 7	91614
	PROX1	prospero homeobox 1	5629
	TTLL7	tubulin tyrosine ligase-like family, member 7	79739
	BVES	blood vessel epicardial substance	11149
	---	---	---
	S100A6	S100 calcium binding protein A6	6277
	JPH1	junctophilin 1	56704
	MUM1L1	melanoma associated antigen (mutated) 1-like 1	139221
	GKAP1	G kinase anchoring protein 1	80318
	ANO5	anoctamin 5	203859
	---	---	---
	LOC653602	hypothetical LOC653602	653602
	FITM1	fat storage-inducing transmembrane protein 1	161247
	JPH2	junctophilin 2	57158
	FAM132B	family with sequence similarity 132, member B	151176
	IRX3	iroquois homeobox 3	79191
	PDGFA	Platelet-derived growth factor alpha polypeptide	5154
	WIPF3	WAS/WASL interacting protein family, member 3	644150
	PITPNM3	PITPNM family member 3	83394
	USP53	ubiquitin specific peptidase 53	54532
	TMEM155	transmembrane protein 155	132332
	SLC25A27	solute carrier family 25, member 27	9481
	TSPAN12	tetraspanin 12	23554
	TSPAN12	tetraspanin 12	23554
	ST8SIA4	ST8 alpha-N-acetyl-neuraminide alpha-2,8-sialyltransferase 4	7903
	STAC3	SH3 and cysteine rich domain 3	246329
	LIX1	Lix1 homolog (chicken)	167410
	NXPH2	neurexophilin 2	11249
	FREM2	FRAS1 related extracellular matrix protein 2	341640
	LOC100507027	hypothetical LOC100507027	100507027
	IP6K3	inositol hexakisphosphate kinase 3	117283
	USP53	ubiquitin specific peptidase 53	54532
	ARPP21	cAMP-regulated phosphoprotein, 21kDa	10777
	CLCN5	chloride channel 5	1184
	DUSP27	dual specificity phosphatase 27 (putative)	92235
	C9orf3	Chromosome 9 open reading frame 3	84909
	C6orf112	chromosome 6 open reading frame 112	154442
	MEGF10	multiple EGF-like-domains 10	84466
	SLITRK4	SLIT and NTRK-like family, member 4	139065
	DOCK8	dedicator of cytokinesis 8	81704
	DOCK9	dedicator of cytokinesis 9	23348
	SYTL2	synaptotagmin-like 2	54843
	ASB2	ankyrin repeat and SOCS box-containing 2	51676
	GKAP1	G kinase anchoring protein 1	80318
	TC2N	tandem C2 domains, nuclear	123036
	RBM24	RNA binding motif protein 24	221662
	FAM55C	family with sequence similarity 55, member C	91775
	CADM2	cell adhesion molecule 2	253559
	UNC45B	unc-45 homolog B (C. elegans)	146862
	CDK6	cyclin-dependent kinase 6	1021
	FAM178A	family with sequence similarity 178, member A	55719
	ADAMTS8	ADAM metallopeptidase with thrombospondin type 1 motif, 8	11095
	ITGA8	integrin, alpha 8	8516
	STX11	syntaxin 11	8676
	STON2	Stonin 2	85439
	LIX1	Lix1 homolog (chicken)	167410
	TRIM55	tripartite motif-containing 55	84675
	OSBPL6	oxysterol binding protein-like 6	114880
	VGLL2	vestigial like 2 (Drosophila)	245806
	MEGF10	multiple EGF-like-domains 10	84466
	LOC285556	hypothetical protein LOC285556	285556
	ENPP5	ectonucleotide pyrophosphatase/phosphodiesterase 5 (putative)	59084
	ADAMTS16	ADAM metallopeptidase with thrombospondin type 1 motif, 16	170690
	PDLIM3	PDZ and LIM domain 3	27295
	GRIA4	glutamate receptor, ionotrophic, AMPA 4	2893
	EYA4	eyes absent homolog 4 (Drosophila)	2070
	ESYT3	extended synaptotagmin-like protein 3	83850
	CADM2	cell adhesion molecule 2	253559
	DOK7	docking protein 7	285489
	BTC	betacellulin	685
	SDK2	sidekick homolog 2 (chicken)	54549
	CDK6	cyclin-dependent kinase 6	1021
	LMOD3	leiomodin 3 (fetal)	56203
	CASZ1	castor zinc finger 1	54897
	KY	kyphoscoliosis peptidase	339855
	AQP3	aquaporin 3 (Gill blood group)	360
	TEAD4	TEA domain family member 4	7004
	RASSF4	Ras association (RalGDS/AF-6) domain family member 4	83937
