# Supplementary material for: Isolation of Progenitors that Exhibit Myogenic/Osteogenic Bipotency In Vitro by Fluorescence-Activated Cell Sorting from Human Fetal Muscle
Source: Stem Cell Reports. 2014 Jan 14;2(1):92–106. doi: 10.1016/j.stemcr.2013.12.006 (PMC3966115; doi:10.1016/j.stemcr.2013.12.006)
Supplement: Table S3. Top Functions among Genes Upregulated in Fetal CD34−CD56intITGA7hi versus CD34+ Cells as Determined by Ingenuity Pathway Analysis [file mmc4.xlsx]

## Sheet: Suppl S3
	Supplemental table S3: Top functions among genes upregulated in CD34-CD56intITGA7hi versus CD34+ cells (>5-fold, p<0.01) as per Ingenuity pathway analysis.
	Function Annotation	p-value	# Molecules
	congenital myopathy	2.27e-13	12
	development of muscle	1.55e-12	28
	muscle contraction	8.88e-10	19
	myogenesis	1.91e-09	15
	development of striated muscle	2.64e-09	15
	centronuclear myopathy	4.17e-09	8
	morphogenesis of muscle	2.15e-08	7
	morphogenesis of cardiac muscle	2.28e-08	6
	myopathy	4.54e-08	17
	contraction of striated muscle	7.6e-08	10
	development of skeletal muscle	2.03e-07	11
	quantity of skeletal muscle cells	4.7e-07	6
	size of skeletal muscle cells	5.38e-07	8
	quantity of muscle cells	2.7e-06	10
	differentiation of myoblasts	5.59e-06	9
	cardiomyopathy	8.83e-06	14
	hypertrophic cardiomyopathy	1.62e-05	6
	differentiation of muscle cells	1.92e-05	14
	muscular dystrophy	2.1e-05	9
	congenital anomaly of musculoskeletal system	2.19e-05	21
	dyskinesia	2.97e-05	28
	formation of thin filaments	3.83e-05	3
	contraction of skeletal muscle	3.9e-05	4
	dilated cardiomyopathy	4.2e-05	9
	diameter of muscle cells	4.75e-05	5
	bifurcation of rib	5.4e-05	4
	morphogenesis of tumor cell lines	7.56e-05	3
	Huntington's disease	8.83e-05	26
	arrest in cell cycle progression of leukocyte cell lines	9.57e-05	4
	familial hypertrophic cardiomyopathy	9.57e-05	4
	metastatic colorectal cancer	9.99e-05	11
	differentiation of rhabdomyosarcoma cell lines	0.000131	3
	migration of progenitor cells	0.000131	3
	migration of neurons	0.000158	12
	size of muscle cells	0.000159	9
	cardiac fibrosis	0.000183	8
	development of ventricular septum	0.000239	5
	limb girdle muscular dystrophy	0.000243	5
	activation of satellite cells	0.00025	2
	deficiency of mesenchyme	0.00025	2
	development of acromion	0.00025	2
	development of extraocular muscle	0.00025	2
	fusion of cervical vertebra	0.00025	2
	initiation of myogenesis of embryonic cell lines	0.00025	2
	initiation of myogenesis of fibroblast cell lines	0.00025	2
	morphogenesis of prostate cancer cell lines	0.00025	2
	myelination of corpus callosum	0.00025	2
	shortening of sternum	0.00025	2
	neuromuscular disease	0.000263	31
	diameter of skeletal muscle cells	0.000296	4
	regeneration of muscle	0.000298	7
	quantity of creatine kinase in blood	0.000307	3
	quantity of skeletal muscle satellite cells	0.000307	3
	differentiation of muscle cell lines	0.000331	10
	quantity of embryonic cells	0.000393	6
	formation of myofibrils	0.000397	5
	development of cardiovascular tissue	0.000421	15
	force generation	0.000433	3
	maturation of oligodendrocytes	0.000433	4
	size of nerve ending	0.000433	3
	Cancer	0.000434	89
	development of cardiovascular system	0.000441	32
	hypoplasia of muscle	0.000506	4
	hypertrophy	0.00057	18
	disorder of basal ganglia	0.000582	28
	fibrosis of skeletal muscle	0.000589	3
	morphology of atrioventricular valve	0.000695	4
	aggregation of brain cancer cell lines	0.000742	2
	damage of myofiber	0.000742	2
	myofibrillar myopathy	0.000742	2
	progression of tumor cells	0.000742	2
	structural integrity of sarcomere	0.000742	2
	Duchenne muscular dystrophy	0.000928	4
	differentiation of muscle	0.000928	4
	dystrophy	0.000928	4
	organization of sarcomere	0.000928	4
	necrosis of muscle	0.000974	13
	abnormal morphology of pulmonary elastic fiber	0.000997	3
	proliferation of rhabdomyosarcoma cell lines	0.000997	3
	muscular hypertrophy	0.001	10
	respiratory failure	0.0011	7
	fibrosis	0.00122	17
	abnormal morphology of cerebral neocortex	0.00125	3
	heart disease	0.00126	28
	arrest in cell cycle progression of fibroblast cell lines	0.00137	4
	fibrosis of muscle	0.00137	4
	kyphosis	0.00146	6
	morphology of ventricular septum	0.00147	5
	atrophy of anterior tibial muscle	0.00147	2
	congenital myasthenic syndrome associated with acetylcholine receptor deficiency	0.00147	2
	lack of pulmonary alveolus	0.00147	2
	maturation of oligodendrocyte precursor cells	0.00147	2
	proliferation of mitochondria	0.00147	2
	slow-channel congenital myasthenic syndrome	0.00147	2
	survival of natural killer T lymphocytes	0.00147	2
	metastasis	0.0015	19
	vasculogenesis	0.00151	22
	chemotaxis of breast cancer cell lines	0.00155	3
	development of cranial nerve	0.00174	4
	homeostasis of muscle cells	0.00188	3
	quantity of myofiber	0.00188	3
	dystrophy of muscle	0.00226	3
	plasma cell dyscrasia	0.00239	11
	damage of muscle	0.00242	4
	oxidation of carbohydrate	0.00242	4
	development of neural arch	0.00242	2
	dilated cardiomyopathy of heart	0.00242	2
	mass of soleus muscle	0.00242	2
	nemaline myopathy	0.00242	2
	quantity of slow-twitch muscle fibers	0.00242	2
	wasting of muscle	0.00242	2
	hypertrophy of cells	0.00254	12
	cell death of muscle cells	0.00258	12
	morphology of heart ventricle	0.00263	9
	myelination	0.00265	8
	neoplasia of cancer cells	0.00268	4
	contractility of skeletal muscle	0.00268	3
	progression of cells	0.00268	3
	development of central nervous system	0.00285	22
	cardiogenesis	0.00288	13
	development of nerves	0.00295	5
	differentiation of oligodendrocytes	0.00295	7
	cell cycle progression of fibroblast cell lines	0.00339	5
	development of muscle cells	0.00356	6
	development of blood vessel	0.00359	23
	cell death of CA1 neuron	0.0036	2
	cellularity of spleen	0.0036	2
	force generation of muscle	0.0036	2
	localization of centrosome	0.0036	2
	long term depression of CA1 neuron	0.0036	2
	myogenesis of stem cells	0.0036	2
	quantity of muscle	0.0036	2
	morphology of heart	0.00361	14
	mass of muscle	0.00387	5
	size of cells	0.00397	15
	mass of hindlimb muscle	0.00422	3
	proliferation of myoblasts	0.00422	3
	formation of cellular protrusions	0.00438	23
	development of epithelial tissue	0.00456	16
	movement disorder	0.00461	31
	abnormal morphology of plasma membrane	0.00498	2
	formation of basal lamina	0.00498	2
	synaptogenesis	0.00521	8
	schizophrenia	0.00526	17
	differentiation of cells	0.00526	53
	regeneration of skeletal muscle	0.00549	3
	size of neurons	0.00549	3
	kyphosis of vertebral column	0.00562	5
	Waldenstrom's macroglobulinemia	0.00606	8
	mass of heart	0.00615	7
	abnormal morphology of atrioventricular valve	0.00621	3
	necrosis	0.00627	56
	abnormal morphology of ventricular septum	0.0064	4
	heart rate	0.00649	10
	arrest in cell cycle progression of muscle cells	0.00657	2
	cell death of neuronal progenitor cells	0.00657	2
	size of skeletal muscle	0.00657	2
	sliding	0.00657	2
	rhabdomyosarcoma	0.00668	5
	synthesis of bile acid	0.00697	3
	solid tumor	0.00718	62
	uterine cancer	0.00761	22
	angiogenesis	0.00768	19
	abnormal morphology of basal ganglia	0.00836	2
	diastolic dysfunction of heart	0.00836	2
	mass of extensor muscle	0.00836	2
	formation of plasma membrane	0.00897	9
	mass of skeletal muscle	0.00915	4
	lymphatic node tumor	0.0093	11
	morphology of cerebral cortex	0.00984	8
	tooth development	0.0102	5
	respiratory system development	0.0102	13
	atrophy of myofiber	0.0103	2
	cell spreading of cervical cancer cell lines	0.0103	2
	cleft face	0.0103	2
	development of myotome	0.0103	2
	tachycardia of heart	0.0103	2
	differentiation of brown adipocytes	0.0106	3
	atrophy of muscle	0.0111	4
	development of tumor cell lines	0.0111	4
	tubulation of cells	0.0112	5
	sprouting	0.0117	10
	organization of cellular membrane	0.0117	5
	development of natural killer T lymphocytes	0.0125	2
	development of tumor cells	0.0125	2
	long-term potentiation of CA1 neuron	0.0125	2
	morphogenesis of ventricular septum	0.0125	2
	necrosis of tumor	0.0125	2
	transmembrane potential	0.0126	9
	activation of mast cells	0.0126	4
	abnormal morphology of sternebrae	0.0127	3
	alveolar rhabdomyosarcoma	0.0127	3
	formation of neuromuscular junctions	0.0127	4
	oxidation of D-glucose	0.0127	3
	fusion of cells	0.0135	6
	proliferation of stomach cancer cell lines	0.0139	3
	digestive organ tumor	0.0141	36
	colorectal cancer	0.0143	24
	T-cell non-Hodgkin's disease	0.0145	6
	abnormal morphology of anterior chamber of eye	0.0149	2
	abnormal morphology of stratum pyramidale	0.0149	2
	branching of kidney cell lines	0.0149	2
	differentiation of neural crest cells	0.0149	2
	glycemic control	0.0149	2
	mass of gastrocnemius	0.0149	2
	proliferation of skeletal muscle satellite cells	0.0149	2
	stimulation of muscle cells	0.0149	2
	synthesis of ganglioside	0.0149	2
	uptake of palmitic acid	0.0149	3
	carcinoma	0.0149	59
	soft tissue sarcoma	0.0151	7
	nonalcoholic fatty liver disease	0.0151	3
	quantity of neurons	0.0153	10
	adenocarcinoma	0.0157	25
	Amish type nemaline myopathy	0.0159	1
	Brooke-Spiegler syndrome	0.0159	1
	Charcot-Marie-Tooth disease axonal type 2f	0.0159	1
	Edstrom myopathy	0.0159	1
	Iridogoniodysgenesis syndrome, type 2	0.0159	1
	Lethal congenital contractural syndrom israeli bedouin type a	0.0159	1
	Myofibrilliar myopathy zasp-related	0.0159	1
	WHIM syndrome	0.0159	1
	X-linked recessive hypophosphatemic rickets	0.0159	1
	abnormal morphology of cerebellar plate	0.0159	1
	abnormal morphology of pontine flexure	0.0159	1
	abnormal morphology of serous gland	0.0159	1
	abnormal morphology of superior vena cava	0.0159	1
	activation of CD56dim natural killer cells	0.0159	1
	adhesion of cell surface	0.0159	1
	adhesion of glomerular basement membrane	0.0159	1
	afterhyperpolarization of dopaminergic neurons	0.0159	1
	aggregatability of colon cancer cell lines	0.0159	1
	alpha-b crystallinopathy	0.0159	1
	anisocoria	0.0159	1
	apoptosis of pancreatic duct cells	0.0159	1
	area of presynaptic terminals	0.0159	1
	arrest in G1 phase of mammary tumor cells	0.0159	1
	arrest in G2/M phase of skin cancer cell lines	0.0159	1
	arrest in G2/M phase of squamous cell carcinoma cell lines	0.0159	1
	arrest in cell cycle progression of skeletal muscle cells	0.0159	1
	arrest in growth of embryonic cell lines	0.0159	1
	association of osteoclasts	0.0159	1
	atrial septal defect type 5	0.0159	1
	attachment of Reoviridae	0.0159	1
	autosomal dominant 10 deafness	0.0159	1
	beta-oxidation of octanoic acid	0.0159	1
	binding of caveolae	0.0159	1
	binding of fibronectin matrix	0.0159	1
	binding of phagosomes	0.0159	1
	branching of lung primordium	0.0159	1
	branching of trigeminal ganglion neurons	0.0159	1
	budding of endothelial cells	0.0159	1
	calcification of liver	0.0159	1
	cardiac fibrosis of myocardium	0.0159	1
	cell death of cytotoxic type 1 T lymphocytes	0.0159	1
	cell viability of adenocarcinoma cell lines	0.0159	1
	centronuclear myopathy type 3	0.0159	1
	chondrogenesis of somite cells	0.0159	1
	closure of vasculature	0.0159	1
	clustering of cell-cell contacts	0.0159	1
	colony formation of prostate cancer cells	0.0159	1
	conduction of caudal nerve	0.0159	1
	conduction of tibial nerve	0.0159	1
	cone-rod dystrophy type 12	0.0159	1
	cone-rod dystrophy type 5	0.0159	1
	contractility of slow-twitch muscle fibers	0.0159	1
	contraction of slow-twitch muscle fibers	0.0159	1
	conversion of glycine	0.0159	1
	conversion of smooth muscle	0.0159	1
	coordination of body trunk	0.0159	1
	cytotoxic reaction of memory T lymphocytes	0.0159	1
	deadhesion of endothelial cell lines	0.0159	1
	deformation of atlas	0.0159	1
	delay in G0/G1 phase transition of T lymphocytes	0.0159	1
	delay in G1/S phase transition of keratinocytes	0.0159	1
	delay in G1/S phase transition of melanoma cells	0.0159	1
	delay in formation of neural fold	0.0159	1
	delay in healing of liver	0.0159	1
	delay in initiation of infiltration of T lymphocytes	0.0159	1
	delay in withdrawal of neurons	0.0159	1
	depletion of NADPH	0.0159	1
	development of cerebellar plate	0.0159	1
	development of costameres	0.0159	1
	development of intercostal muscle	0.0159	1
	development of mammary tumor cells	0.0159	1
	development of skeletal muscle cells	0.0159	1
	dilated cardiomyopathy 1g	0.0159	1
	disorganization of podosomes	0.0159	1
	dissociation of Ca2+	0.0159	1
	early-onset myopathy with fatal cardiomyopathy	0.0159	1
	ectodermal dysplasia-skin fragility syndrome	0.0159	1
	enlargement of mesenteric lymph node	0.0159	1
	eosinophilia of interstitial tissue	0.0159	1
	expansion of myotome	0.0159	1
	familial cylindromatosis	0.0159	1
	familial hemophagocytic lymphohistiocytosis type 4	0.0159	1
	familial hypertrophic cardiomyopathy type 16	0.0159	1
	familial hypertrophic cardiomyopathy type 17	0.0159	1
	familial hypertrophic cardiomyopathy type 9	0.0159	1
	familial hypertrophic cardiomyopathy-11	0.0159	1
	familial hypertrophic cardiomyopathy-2	0.0159	1
	familial multiple trichoepitheliomata	0.0159	1
	fibrosis of gastrocnemius	0.0159	1
	force generation of myotube	0.0159	1
	formation of 11-cis-retinal	0.0159	1
	formation of axon branches	0.0159	1
	formation of cusp	0.0159	1
	formation of interalveolar septa	0.0159	1
	formation of natural killer cells	0.0159	1
	formation of otic placode	0.0159	1
	formation of vascular bundles	0.0159	1
	function of bone marrow-derived dendritic cells	0.0159	1
	glycerol permeability of oocytes	0.0159	1
	homeostasis of natural killer T lymphocytes	0.0159	1
	hyperCKemia	0.0159	1
	hyperekplexia type 2	0.0159	1
	hyperplasia of CD4+ T-lymphocytes	0.0159	1
	hypertrophy of cornea	0.0159	1
	hypertrophy of heart apex	0.0159	1
	implantation of ova	0.0159	1
	infection of embryonic stem cell lines	0.0159	1
	infection of embryonic stem cells	0.0159	1
	infection of vagina	0.0159	1
	inhibition of trophoblast cells	0.0159	1
	innervation of diaphragm	0.0159	1
	innervation of vibrissal pad	0.0159	1
	intravasation of tumor cells	0.0159	1
	invasion of mesenchymal stem cells	0.0159	1
	kallmann syndrome type 5	0.0159	1
	killing of lymphoblastoid cell lines	0.0159	1
	latency of T-cell non-Hodgkin lymphoma	0.0159	1
	leakage of lymphatic fluid	0.0159	1
	left ventricular noncompaction type 4	0.0159	1
	length of pseudopodia	0.0159	1
	limb girdle muscular dystrophy type 2D	0.0159	1
	limb-girdle muscular dystrophy type 2j	0.0159	1
	localization of endoplasmic reticulum	0.0159	1
	localization of pre-B lymphocytes	0.0159	1
	localization of pro-T lymphocytes	0.0159	1
	long qt syndrome type 9	0.0159	1
	low molecular weight proteinuria with hypercalciuria and nephrocalcinosis	0.0159	1
	macular dystrophy 2, bull's eye	0.0159	1
	mitosis of neuronal progenitor cells	0.0159	1
	morphogenesis of pulmonary vein	0.0159	1
	morphogenesis of superior vena cava	0.0159	1
	morphology of dermal sheath	0.0159	1
	morphology of endocrine cell lines	0.0159	1
	nemaline myopathy, type 2	0.0159	1
	organization of transverse tubules	0.0159	1
	osmotic water permeability of basolateral membrane	0.0159	1
	outgrowth of neuroblasts	0.0159	1
	oxidation of ascorbic acid	0.0159	1
	patterning of sinus venosus	0.0159	1
	pena-shokeir syndrome type i	0.0159	2
	penetrance of T-cell non-Hodgkin lymphoma	0.0159	1
	permeability of fibroblasts	0.0159	1
	permeability of lung cells	0.0159	1
	permeability of sarcolemma	0.0159	1
	polarity of islet cells	0.0159	1
	prion disease of central nervous system	0.0159	1
	prion disease of striatum	0.0159	1
	progression of myoblasts	0.0159	1
	proliferation of follicular dendritic cells	0.0159	1
	prurigo simplex	0.0159	1
	quantity of Anitschkow cells	0.0159	1
	quantity of NK dendritic cells	0.0159	1
	quantity of Schwann cell precursors	0.0159	1
	quantity of brown fat pad	0.0159	1
	quantity of chromaffin cells	0.0159	1
	quantity of enteric ganglion	0.0159	1
	quantity of lamina propria T lymphocytes	0.0159	1
	quantity of masseter muscle	0.0159	1
	quantity of postsynaptic density	0.0159	1
	quantity of pterygoid muscles	0.0159	1
	quantity of renal tubular epithelial cells	0.0159	1
	quantity of temporalis muscle	0.0159	1
	quantity of triad junctions	0.0159	1
	quantity of type IIx muscle fibers	0.0159	1
	re-entry into cell cycle progression of embryonic cell lines	0.0159	1
	reabsorption of chloride	0.0159	1
	redness of skeletal muscle	0.0159	1
	regression of hepatoma cell lines	0.0159	1
	regulation of muscle	0.0159	1
	remyelination of corpus callosum	0.0159	1
	respiration of skeletal muscle cells	0.0159	1
	response of D-glucose	0.0159	1
	retention of granulocyte progenitors	0.0159	1
	retention of pro-B lymphocytes	0.0159	1
	retinitis pigmentosa type 44	0.0159	1
	rigid spine syndrome	0.0159	1
	ring dermoid of cornea	0.0159	1
	rippling muscle disease	0.0159	1
	rupture of lymph vessel	0.0159	1
	size of dermal papilla	0.0159	1
	size of lymph vessel	0.0159	1
	size of neurosphere cells	0.0159	1
	size of tooth bud	0.0159	1
	spindle cell sarcoma	0.0159	1
	stabilization of filopodia	0.0159	1
	structural integrity of Z line	0.0159	1
	structural integrity of m-bands	0.0159	1
	structural integrity of myofibrils	0.0159	1
	structural integrity of myosin filaments	0.0159	1
	suppression of head and neck tumor	0.0159	1
	synthesis of dADP	0.0159	1
	tachyarrhythmia of heart ventricle	0.0159	1
	tachycardia of atrium	0.0159	1
	tethering of podocytes	0.0159	1
	transformation of skeletal muscle cells	0.0159	1
	translocation of L-glutamine	0.0159	1
	translocation of endocytotic vesicle	0.0159	1
	transport of L-tryptophan	0.0159	1
	transport of L-tyrosine	0.0159	1
	tumorigenesis of osteosarcoma cells	0.0159	1
	uncoating of clathrin-coated vesicles	0.0159	1
	viral entry by Lassa virus	0.0159	1
	viral entry by lymphocytic choriomeningitis virus	0.0159	1
	volume of striatal neurons	0.0159	1
	cell movement of central nervous system cells	0.016	5
	abnormal morphology of ventricular wall	0.0167	5
	lack of ureter	0.0174	2
	progression of digestive organ tumor	0.0174	2
	abnormal morphology of cerebral cortex	0.0174	5
	morphology of cardiovascular system	0.0176	19
	quantity of sensory neurons	0.0176	4
	tubulation of endothelial cells	0.0176	4
	progression of carcinoma	0.0177	3
	hypertrophy of heart cells	0.0179	6
	non-Hodgkin's disease	0.0187	10
	cellularity	0.0191	3
	quantity of cells	0.0199	42
	abnormal morphology of cortical plate	0.0201	2
	movement of actin filaments	0.0201	2
	quantity of retinal ganglion cells	0.0201	2
	synaptic transmission of neuromuscular synapse	0.0201	2
	abnormal morphology of rib	0.0205	4
	cell death of epithelial cell lines	0.0208	9
	abnormal morphology of heart	0.0214	8
	proliferation of embryonic cells	0.0217	8
	coronary disease	0.0217	9
	neovascularization of retina	0.022	3
	endothelial cell development	0.0225	10
	organization of plasma membrane	0.0227	4
	proliferation of endothelial cells	0.0227	9
	fibrosis of interstitial tissue	0.0229	2
	hypertrophy of skeletal muscle	0.0229	3
	hypogonadotropic hypogonadism	0.0229	2
	synthesis of long chain fatty acid	0.0229	2
	contraction of cardiac muscle	0.0236	3
	contraction of muscle cells	0.0236	3
	emigration of leukocytes	0.0236	3
	synaptic transmission of synapse	0.0236	3
	tubulation of vascular endothelial cells	0.0236	3
	apoptosis	0.0246	58
	gastrointestinal tract cancer	0.0247	26
	hypertrophy of cardiomyocytes	0.0247	5
	migration of brain cells	0.0249	4
	cell death of sensory neurons	0.0252	3
	morphology of body cavity	0.0252	3
	abnormal morphology of atrioventricular canal cushion	0.0259	2
	cone-rod dystrophy	0.0259	2
	development of myofiber	0.0259	2
	frequency of T lymphocytes	0.0259	2
	migration of melanoma cells	0.0259	2
	migration of thymocytes	0.0259	2
	mobilization of mononuclear leukocytes	0.0259	2
	morphology of rostral migratory stream	0.0259	2
	pelvic pain	0.0259	2
	transmembrane potential of cellular membrane	0.0261	4
	oral submucous fibrosis	0.0269	3
	apoptosis of muscle cells	0.0269	8
	circulation of blood	0.0273	4
	epithelial tumor	0.0275	61
	attachment of cells	0.0275	5
	contractility of cardiac muscle	0.0285	6
	abnormal morphology of olfactory bulb	0.0286	3
	invasion of malignant tumor	0.0286	3
	lung development	0.0287	11
	cell viability of sympathetic neuron	0.0291	2
	expansion of embryonic tissue	0.0291	2
	hypoplasia of nervous tissue	0.0291	2
	malignant hypertension	0.0291	2
	contraction of cells	0.0298	4
	fusion of bone	0.0298	4
	subarachnoid hemorrhage	0.0304	3
	Axenfeld-Rieger syndrome	0.0315	1
	CHARGE syndrome	0.0315	1
	Chagas disease	0.0315	1
	G1/S phase transition of astrocytes	0.0315	1
	Griscelli syndrome Type 3	0.0315	1
	Sweet's syndrome	0.0315	1
	accumulation of intraepithelial T lymphocytes	0.0315	1
	activation of hypothalamic neurons	0.0315	1
	adhesion of cornea	0.0315	1
	adhesion of iris	0.0315	1
	adhesion of mucosal mast cells	0.0315	1
	allostimulatory capacity of bone marrow-derived dendritic cells	0.0315	1
	alveolar soft part sarcoma	0.0315	1
	angiogenesis of melanoma cell lines	0.0315	1
	anxiolysis	0.0315	1
