# Supplementary material for: Isolation of Progenitors that Exhibit Myogenic/Osteogenic Bipotency In Vitro by Fluorescence-Activated Cell Sorting from Human Fetal Muscle
Source: Stem Cell Reports. 2014 Jan 14;2(1):92–106. doi: 10.1016/j.stemcr.2013.12.006 (PMC3966115; doi:10.1016/j.stemcr.2013.12.006)
Supplement: Table S4. Genes Upregulated in Fetal CD34+ versus CD34−CD56intITGA7hi Cells, Related to Figure 6 — Greater than 5-fold, p < 0.01. [file mmc5.xlsx]

## Sheet: Suppl S4
	Supplemental table S4: Genes upregulated in CD34+ versus CD34-CD56intITGA7hi cells (> 5-fold, p< 0.01)
	Gene Symbol	Gene Title	Entrez Gene ID
	RDH10	retinol dehydrogenase 10 (all-trans)	157506
	KCNE4	potassium voltage-gated channel, Isk-related family, member 4	23704
	NAV3	neuron navigator 3	89795
	CARD16	caspase recruitment domain family, member 16	114769
	CARD16 /// CASP1	caspase recruitment domain family, member 16 /// caspase 1, apoptosis-related cysteine peptidase (interleukin 1, beta, convertase)	114769 /// 834
	FGF1	fibroblast growth factor 1 (acidic)	2246
	NEGR1	neuronal growth regulator 1	257194
	FOXC1	forkhead box C1	2296
	XG	Xg blood group	7499
	COCH	coagulation factor C homolog, cochlin (Limulus polyphemus)	1690
	CNTNAP4	contactin associated protein-like 4	85445
	FAM13C	family with sequence similarity 13, member C	220965
	EPHA7	EPH receptor A7	2045
	HMGCLL1	3-hydroxymethyl-3-methylglutaryl-CoA lyase-like 1	54511
	PTGS2	prostaglandin-endoperoxide synthase 2 (prostaglandin G/H synthase and cyclooxygenase)	5743
	C1S	complement component 1, s subcomponent	716
	2012-09-06	septin 6	23157
	PTPRM	protein tyrosine phosphatase, receptor type, M	5797
	POSTN	periostin, osteoblast specific factor	10631
	LOC100507463	hypothetical LOC100507463	100507463
	UNC13C	unc-13 homolog C (C. elegans)	440279
	LRRN4CL	LRRN4 C-terminal like	221091
	COL1A1	collagen, type I, alpha 1	1277
	IGSF10	immunoglobulin superfamily, member 10	285313
	SLC8A1	solute carrier family 8 (sodium/calcium exchanger), member 1	6546
	DNM3	dynamin 3	26052
	ADAMTS5	ADAM metallopeptidase with thrombospondin type 1 motif, 5	11096
	PDE1A	phosphodiesterase 1A, calmodulin-dependent	5136
	TBX18	T-box 18	9096
	LOC100192378	hypothetical LOC100192378	100192378
	LOC100505967	hypothetical LOC100505967	100505967
	MGST1	microsomal glutathione S-transferase 1	4257
	CYP27C1	cytochrome P450, family 27, subfamily C, polypeptide 1	339761
	SERPING1	serpin peptidase inhibitor, clade G (C1 inhibitor), member 1	710
	ADD3	adducin 3 (gamma)	120
	THBS1	thrombospondin 1	7057
	THBS1	thrombospondin 1	7057
	CPE	carboxypeptidase E	1363
	CPE	carboxypeptidase E	1363
	IGFBP7	insulin-like growth factor binding protein 7	3490
	IGFBP7	insulin-like growth factor binding protein 7	3490
	HTRA1	HtrA serine peptidase 1	5654
	BGN	biglycan	633
	DAB2	disabled homolog 2, mitogen-responsive phosphoprotein (Drosophila)	1601
	DAB2	disabled homolog 2, mitogen-responsive phosphoprotein (Drosophila)	1601
	DAB2	disabled homolog 2, mitogen-responsive phosphoprotein (Drosophila)	1601
	ANXA4	annexin A4	307
	EMP1	epithelial membrane protein 1	2012
	STAT6	signal transducer and activator of transcription 6, interleukin-4 induced	6778
	SEPP1	selenoprotein P, plasma, 1	6414
	DPYSL3	dihydropyrimidinase-like 3	1809
	DPYSL3	dihydropyrimidinase-like 3	1809
	COL6A3	collagen, type VI, alpha 3	1293
	CTSC	cathepsin C	1075
	TGFBI	transforming growth factor, beta-induced, 68kDa	7045
	IGFBP4	insulin-like growth factor binding protein 4	3487
	APOD	apolipoprotein D	347
	GJA1	gap junction protein, alpha 1, 43kDa	2697
	LUM	lumican	4060
	ADD3	adducin 3 (gamma)	120
	ADD3	adducin 3 (gamma)	120
	FBLN1	fibulin 1	2192
	SH3BP5	SH3-domain binding protein 5 (BTK-associated)	9467
	SH3BP5	SH3-domain binding protein 5 (BTK-associated)	9467
	EFEMP1	EGF-containing fibulin-like extracellular matrix protein 1	2202
	EFEMP1	EGF-containing fibulin-like extracellular matrix protein 1	2202
	CAPG	capping protein (actin filament), gelsolin-like	822
	DCN	decorin	1634
	SFRP1	secreted frizzled-related protein 1	6422
	SFRP1	secreted frizzled-related protein 1	6422
	SFRP1	secreted frizzled-related protein 1	6422
	NEDD9	neural precursor cell expressed, developmentally down-regulated 9	4739
	NEDD9	neural precursor cell expressed, developmentally down-regulated 9	4739
	LAMA4	laminin, alpha 4	3910
	SIPA1L1	Signal-induced proliferation-associated 1 like 1	26037
	GBP1	guanylate binding protein 1, interferon-inducible, 67kDa	2633
	GBP1	guanylate binding protein 1, interferon-inducible, 67kDa	2633
	PDGFRB	platelet-derived growth factor receptor, beta polypeptide	5159
	MGP	matrix Gla protein	4256
	CTSH	cathepsin H	1512
	COL1A1	collagen, type I, alpha 1	1277
	COL1A1	collagen, type I, alpha 1	1277
	SPOCK1	sparc/osteonectin, cwcv and kazal-like domains proteoglycan (testican) 1	6695
	BASP1	brain abundant, membrane attached signal protein 1	10409
	PLSCR1	phospholipid scramblase 1	5359
	CYP1B1	cytochrome P450, family 1, subfamily B, polypeptide 1	1545
	CYP1B1	cytochrome P450, family 1, subfamily B, polypeptide 1	1545
	CYP1B1	cytochrome P450, family 1, subfamily B, polypeptide 1	1545
	PLSCR1	phospholipid scramblase 1	5359
	CTSK	cathepsin K	1513
	PCOLCE	procollagen C-endopeptidase enhancer	5118
	DHRS3	dehydrogenase/reductase (SDR family) member 3	9249
	SLC2A3	solute carrier family 2 (facilitated glucose transporter), member 3	6515
	SLC2A3	solute carrier family 2 (facilitated glucose transporter), member 3	6515
	SLC2A3	solute carrier family 2 (facilitated glucose transporter), member 3	6515
	CRABP2	cellular retinoic acid binding protein 2	1382
	EPS8	epidermal growth factor receptor pathway substrate 8	2059
	ICAM1	intercellular adhesion molecule 1	3383
	ICAM1	intercellular adhesion molecule 1	3383
	FMOD	fibromodulin	2331
	ITM2A	integral membrane protein 2A	9452
	AHR	aryl hydrocarbon receptor	196
	IL8	interleukin 8	3576
	ANPEP	alanyl (membrane) aminopeptidase	290
	ADM	adrenomedullin	133
	IL1R1	interleukin 1 receptor, type I	3554
	CAPN6	calpain 6	827
	FBLN1	fibulin 1	2192
	FBLN1	fibulin 1	2192
	PTPRN2	protein tyrosine phosphatase, receptor type, N polypeptide 2	5799
	PAPSS2	3'-phosphoadenosine 5'-phosphosulfate synthase 2	9060
	PAPSS2	3'-phosphoadenosine 5'-phosphosulfate synthase 2	9060
	THBS2	thrombospondin 2	7058
	GPRC5A	G protein-coupled receptor, family C, group 5, member A	9052
	PDGFRA	platelet-derived growth factor receptor, alpha polypeptide	5156
	KIAA0040	KIAA0040	9674
	IFIT1	interferon-induced protein with tetratricopeptide repeats 1	3434
	FBN2	fibrillin 2	2201
	BAMBI	BMP and activin membrane-bound inhibitor homolog (Xenopus laevis)	25805
	MME	membrane metallo-endopeptidase	4311
	MME	membrane metallo-endopeptidase	4311
	ZNF185	zinc finger protein 185 (LIM domain)	7739
	GPRC5B	G protein-coupled receptor, family C, group 5, member B	51704
	MID1	midline 1 (Opitz/BBB syndrome)	4281
	MID1	midline 1 (Opitz/BBB syndrome)	4281
	FGFR2	fibroblast growth factor receptor 2	2263
	FGFR2	fibroblast growth factor receptor 2	2263
	PROCR	protein C receptor, endothelial	10544
	ITPR1	inositol 1,4,5-triphosphate receptor, type 1	3708
	DPP4	dipeptidyl-peptidase 4	1803
	DPP4	dipeptidyl-peptidase 4	1803
	WIPI1	WD repeat domain, phosphoinositide interacting 1	55062
	LRRC32	leucine rich repeat containing 32	2615
	IGFBP6	insulin-like growth factor binding protein 6	3489
	VCAM1	vascular cell adhesion molecule 1	7412
	SCG5	secretogranin V (7B2 protein)	6447
	PLCB4	phospholipase C, beta 4	5332
	HEPH	hephaestin	9843
	HPGD	hydroxyprostaglandin dehydrogenase 15-(NAD)	3248
	HPGD	hydroxyprostaglandin dehydrogenase 15-(NAD)	3248
	NT5E	5'-nucleotidase, ecto (CD73)	4907
	F2R	coagulation factor II (thrombin) receptor	2149
	KDELR3	KDEL (Lys-Asp-Glu-Leu) endoplasmic reticulum protein retention receptor 3	11015
	LPAR1	lysophosphatidic acid receptor 1	1902
	LPAR1	lysophosphatidic acid receptor 1	1902
	LPAR1	lysophosphatidic acid receptor 1	1902
	CEBPA	CCAAT/enhancer binding protein (C/EBP), alpha	1050
	IRF8	interferon regulatory factor 8	3394
	NID2	nidogen 2 (osteonidogen)	22795
	GADD45G	growth arrest and DNA-damage-inducible, gamma	10912
	HSD11B2	hydroxysteroid (11-beta) dehydrogenase 2	3291
	CDO1	cysteine dioxygenase, type I	1036
	TCIRG1	T-cell, immune regulator 1, ATPase, H+ transporting, lysosomal V0 subunit A3	10312
	PTPN13	protein tyrosine phosphatase, non-receptor type 13 (APO-1/CD95 (Fas)-associated phosphatase)	5783
	GULP1	GULP, engulfment adaptor PTB domain containing 1	51454
	FLI1	Friend leukemia virus integration 1	2313
	GULP1	GULP, engulfment adaptor PTB domain containing 1	51454
	LOX	lysyl oxidase	4015
	COL11A1	collagen, type XI, alpha 1	1301
	RGS4	regulator of G-protein signaling 4	5999
	COL16A1	collagen, type XVI, alpha 1	1307
	FLRT2	fibronectin leucine rich transmembrane protein 2	23768
	SKAP2	src kinase associated phosphoprotein 2	8935
	SKAP2	src kinase associated phosphoprotein 2	8935
	FZD1	frizzled homolog 1 (Drosophila)	8321
	FZD1	frizzled homolog 1 (Drosophila)	8321
	EDNRA	endothelin receptor type A	1909
	EDNRA	endothelin receptor type A	1909
	CXCL1	chemokine (C-X-C motif) ligand 1 (melanoma growth stimulating activity, alpha)	2919
	GEM	GTP binding protein overexpressed in skeletal muscle	2669
	NOV	nephroblastoma overexpressed gene	4856
	PPIC	peptidylprolyl isomerase C (cyclophilin C)	5480
	PPIC	peptidylprolyl isomerase C (cyclophilin C)	5480
	IRF4	interferon regulatory factor 4	3662
	MMP19	matrix metallopeptidase 19	4327
	MMP12	matrix metallopeptidase 12 (macrophage elastase)	4321
	ITGB3	integrin, beta 3 (platelet glycoprotein IIIa, antigen CD61)	3690
	DPYD	dihydropyrimidine dehydrogenase	1806
	ANKRD6	ankyrin repeat domain 6	22881
	ANKRD6	ankyrin repeat domain 6	22881
	KCNK1	potassium channel, subfamily K, member 1	3775
	KCNK1	potassium channel, subfamily K, member 1	3775
	WIF1	WNT inhibitory factor 1	11197
	COL9A3	collagen, type IX, alpha 3	1299
	PTGS2	prostaglandin-endoperoxide synthase 2 (prostaglandin G/H synthase and cyclooxygenase)	5743
	THBS4	thrombospondin 4	7060
	EML1	echinoderm microtubule associated protein like 1	2009
	BTN3A3	butyrophilin, subfamily 3, member A3	10384
	NAV3	neuron navigator 3	89795
	DCX	doublecortin	1641
	DCX	doublecortin	1641
	FST	follistatin	10468
	SRPX	sushi-repeat-containing protein, X-linked	8406
	MAP3K8	mitogen-activated protein kinase kinase kinase 8	1326
	MTMR11	myotubularin related protein 11	10903
	RARB	retinoic acid receptor, beta	5915
	AOX1	aldehyde oxidase 1	316
	FGF1	fibroblast growth factor 1 (acidic)	2246
	UST	uronyl-2-sulfotransferase	10090
	TRIL	TLR4 interactor with leucine-rich repeats	9865
	TRIL	TLR4 interactor with leucine-rich repeats	9865
	QPCT	glutaminyl-peptide cyclotransferase	25797
	CLEC3B	C-type lectin domain family 3, member B	7123
	KAL1	Kallmann syndrome 1 sequence	3730
	IL6	interleukin 6 (interferon, beta 2)	3569
	PDGFRL	platelet-derived growth factor receptor-like	5157
	COCH	coagulation factor C homolog, cochlin (Limulus polyphemus)	1690
	KCNJ8	potassium inwardly-rectifying channel, subfamily J, member 8	3764
	KCNJ8	potassium inwardly-rectifying channel, subfamily J, member 8	3764
	RAMP3	receptor (G protein-coupled) activity modifying protein 3	10268
	MN1	meningioma (disrupted in balanced translocation) 1	4330
	CRABP1	cellular retinoic acid binding protein 1	1381
	AGTR1	angiotensin II receptor, type 1	185
	PLAG1	pleiomorphic adenoma gene 1	5324
	LRRC17	leucine rich repeat containing 17	10234
	DCLK1	doublecortin-like kinase 1	9201
	BMP5	bone morphogenetic protein 5	653
	BMP5	bone morphogenetic protein 5	653
	NPY1R	neuropeptide Y receptor Y1	4886
	SCRG1	stimulator of chondrogenesis 1	11341
	SRPX2	sushi-repeat-containing protein, X-linked 2	27286
	CPB1	carboxypeptidase B1 (tissue)	1360
	RUNX1T1	runt-related transcription factor 1; translocated to, 1 (cyclin D-related)	862
	RUNX1T1	runt-related transcription factor 1; translocated to, 1 (cyclin D-related)	862
	STEAP1	six transmembrane epithelial antigen of the prostate 1	26872
	PCP4	Purkinje cell protein 4	5121
	ANGPT2	angiopoietin 2	285
	ROR2	receptor tyrosine kinase-like orphan receptor 2	4920
	HRH1	histamine receptor H1	3269
	ANGPT1	angiopoietin 1	284
	ANGPT1	angiopoietin 1	284
	MEOX1	mesenchyme homeobox 1	4222
	SH3GL3	SH3-domain GRB2-like 3	6457
	WNT2	wingless-type MMTV integration site family member 2	7472
	NCAM2	neural cell adhesion molecule 2	4685
	MMP10	matrix metallopeptidase 10 (stromelysin 2)	4319
	ODZ1	odz, odd Oz/ten-m homolog 1(Drosophila)	10178
	FABP3	fatty acid binding protein 3, muscle and heart (mammary-derived growth inhibitor)	2170
	STAC	SH3 and cysteine rich domain	6769
	NOVA1	neuro-oncological ventral antigen 1	4857
	ROR1	receptor tyrosine kinase-like orphan receptor 1	4919
	GAS2	growth arrest-specific 2	2620
	LIFR	leukemia inhibitory factor receptor alpha	3977
	ADD3	adducin 3 (gamma)	120
	NLGN1	neuroligin 1	22871
	SLC22A4	solute carrier family 22 (organic cation/ergothioneine transporter), member 4	6583
	MICA	MHC class I polypeptide-related sequence A	100507436
	OMD	osteomodulin	4958
	OMD	osteomodulin	4958
	PLCL1	phospholipase C-like 1	5334
	KL	klotho	9365
	WNT5A	wingless-type MMTV integration site family, member 5A	7474
	PRRX1	paired related homeobox 1	5396
	GPR64	G protein-coupled receptor 64	10149
	CASP1	caspase 1, apoptosis-related cysteine peptidase (interleukin 1, beta, convertase)	834
	TNFAIP6	tumor necrosis factor, alpha-induced protein 6	7130
	TNFAIP6	tumor necrosis factor, alpha-induced protein 6	7130
	ASPA	aspartoacylase	443
	EPHA3	EPH receptor A3	2042
	TNXA /// TNXB	tenascin XA pseudogene /// tenascin XB	7146 /// 7148
	PTX3	pentraxin 3, long	5806
	MEOX2	mesenchyme homeobox 2	4223
	CILP	cartilage intermediate layer protein, nucleotide pyrophosphohydrolase	8483
	TIMP4	TIMP metallopeptidase inhibitor 4	7079
	ADH1C	alcohol dehydrogenase 1C (class I), gamma polypeptide	126
	CDH18	cadherin 18, type 2	1016
	FOXD1	forkhead box D1	2297
	CALCRL	calcitonin receptor-like	10203
	IFI16	interferon, gamma-inducible protein 16	3428
	CXCL6	chemokine (C-X-C motif) ligand 6 (granulocyte chemotactic protein 2)	6372
	SOCS3	suppressor of cytokine signaling 3	9021
	FOXF2	forkhead box F2	2295
	ANK3	ankyrin 3, node of Ranvier (ankyrin G)	288
	GCG	glucagon	2641
	ANGPTL7	angiopoietin-like 7	10218
	HAS2	hyaluronan synthase 2	3037
	WNT2B	wingless-type MMTV integration site family, member 2B	7482
	PLXNC1	plexin C1	10154
	PLXNC1	plexin C1	10154
	LDB2	LIM domain binding 2	9079
	TAC1	tachykinin, precursor 1	6863
	TEK	TEK tyrosine kinase, endothelial	7010
	EPB41L3	erythrocyte membrane protein band 4.1-like 3	23136
	C9	complement component 9	735
	WNT11	wingless-type MMTV integration site family, member 11	7481
	ITGA10	integrin, alpha 10	8515
	RBMS3	RNA binding motif, single stranded interacting protein 3	27303
	LY6H	lymphocyte antigen 6 complex, locus H	4062
	HOXC6	homeobox C6	3223
	CH25H	cholesterol 25-hydroxylase	9023
	FGF18	fibroblast growth factor 18	8817
	MMP16	matrix metallopeptidase 16 (membrane-inserted)	4325
	SLC16A7	solute carrier family 16, member 7 (monocarboxylic acid transporter 2)	9194
	SMAD6	SMAD family member 6	4091
	ASS1	argininosuccinate synthase 1	445
	CDH12	cadherin 12, type 2 (N-cadherin 2)	1010
	CDH11	cadherin 11, type 2, OB-cadherin (osteoblast)	1009
	CDH11	cadherin 11, type 2, OB-cadherin (osteoblast)	1009
	ISLR	immunoglobulin superfamily containing leucine-rich repeat	3671
	ICAM4	intercellular adhesion molecule 4 (Landsteiner-Wiener blood group)	3386
	KDELR3	KDEL (Lys-Asp-Glu-Leu) endoplasmic reticulum protein retention receptor 3	11015
	HAS1	hyaluronan synthase 1	3036
	CYP7B1	cytochrome P450, family 7, subfamily B, polypeptide 1	9420
	MEIS2	Meis homeobox 2	4212
	IL1RL1	interleukin 1 receptor-like 1	9173
	GADD45B	growth arrest and DNA-damage-inducible, beta	4616
	ADH1A	alcohol dehydrogenase 1A (class I), alpha polypeptide	124
	SCN7A	sodium channel, voltage-gated, type VII, alpha	6332
	DPT	dermatopontin	1805
	AGTR1	angiotensin II receptor, type 1	185
	FGFR2	fibroblast growth factor receptor 2	2263
	PDE1A	phosphodiesterase 1A, calmodulin-dependent	5136
	SHOX2	short stature homeobox 2	6474
	ABCC9	ATP-binding cassette, sub-family C (CFTR/MRP), member 9	10060
	FLNB	filamin B, beta	2317
	C1S	complement component 1, s subcomponent	716
	THY1	Thy-1 cell surface antigen	7070
	THY1	Thy-1 cell surface antigen	7070
	IFI16	interferon, gamma-inducible protein 16	3428
	IFI16	interferon, gamma-inducible protein 16	3428
	CTGF	connective tissue growth factor	1490
	NUPR1	nuclear protein, transcriptional regulator, 1	26471
	GLRX	glutaredoxin (thioltransferase)	2745
	TFPI2	tissue factor pathway inhibitor 2	7980
	TFPI2	tissue factor pathway inhibitor 2	7980
	GADD45B	growth arrest and DNA-damage-inducible, beta	4616
	GADD45B	growth arrest and DNA-damage-inducible, beta	4616
	DCN	decorin	1634
	EFHD1	EF-hand domain family, member D1	80303
	PPAP2B	phosphatidic acid phosphatase type 2B	8613
	ENPP2	ectonucleotide pyrophosphatase/phosphodiesterase 2	5168
	PTN	pleiotrophin	5764
	PTN	pleiotrophin	5764
	RBPMS	RNA binding protein with multiple splicing	11030
	RBPMS	RNA binding protein with multiple splicing	11030
	PDZD2	PDZ domain containing 2	23037
	NR2F1	nuclear receptor subfamily 2, group F, member 1	7025
	CD36	CD36 molecule (thrombospondin receptor)	948
	RGL1	ral guanine nucleotide dissociation stimulator-like 1	23179
	MXRA5	matrix-remodelling associated 5	25878
	PNMA2	paraneoplastic antigen MA2	10687
	ADH1B	alcohol dehydrogenase 1B (class I), beta polypeptide	125
	ADH1B	alcohol dehydrogenase 1B (class I), beta polypeptide	125
	EYA2	eyes absent homolog 2 (Drosophila)	2139
	CLEC2B	C-type lectin domain family 2, member B	9976
	ABCG2	ATP-binding cassette, sub-family G (WHITE), member 2	9429
	MFAP5	microfibrillar associated protein 5	8076
	CHRDL1	chordin-like 1	91851
	CXCL2	chemokine (C-X-C motif) ligand 2	2920
	SRGAP3	SLIT-ROBO Rho GTPase activating protein 3	9901
	PTCH1	patched 1	5727
	VLDLR	very low density lipoprotein receptor	7436
	DNM3	dynamin 3	26052
	LRRN3	leucine rich repeat neuronal 3	54674
	LRRN3	leucine rich repeat neuronal 3	54674
	GLT25D2	glycosyltransferase 25 domain containing 2	23127
	LEPR	leptin receptor	3953
	SLIT2	slit homolog 2 (Drosophila)	9353
	NRXN1	neurexin 1	9378
	NRXN1	neurexin 1	9378
	FAP	fibroblast activation protein, alpha	2191
	HGF	hepatocyte growth factor (hepapoietin A; scatter factor)	3082
	CASP1	caspase 1, apoptosis-related cysteine peptidase (interleukin 1, beta, convertase)	834
	SOCS1	suppressor of cytokine signaling 1	8651
	GATA6	GATA binding protein 6	2627
	RND1	Rho family GTPase 1	27289
	LAMA4	laminin, alpha 4	3910
	IGFBP3	insulin-like growth factor binding protein 3	3486
	CCL11	chemokine (C-C motif) ligand 11	6356
	SHOX2	short stature homeobox 2	6474
	PLA2G4A	phospholipase A2, group IVA (cytosolic, calcium-dependent)	5321
	MYOC	myocilin, trabecular meshwork inducible glucocorticoid response	4653
	PLP1	proteolipid protein 1	5354
	FZD2	frizzled homolog 2 (Drosophila)	2535
	PTGES	prostaglandin E synthase	9536
	NRP1	neuropilin 1	8829
	INHBA	inhibin, beta A	3624
	AKAP12	A kinase (PRKA) anchor protein 12	9590
	HGF	hepatocyte growth factor (hepapoietin A; scatter factor)	3082
	DAB2	disabled homolog 2, mitogen-responsive phosphoprotein (Drosophila)	1601
	POSTN	periostin, osteoblast specific factor	10631
	CALCRL	calcitonin receptor-like	10203
	ENPP2	ectonucleotide pyrophosphatase/phosphodiesterase 2	5168
	PLAUR	plasminogen activator, urokinase receptor	5329
	HGF	hepatocyte growth factor (hepapoietin A; scatter factor)	3082
	FGF18	fibroblast growth factor 18	8817
	CNTN1	contactin 1	1272
	ITPR1	inositol 1,4,5-triphosphate receptor, type 1	3708
	CASP1	caspase 1, apoptosis-related cysteine peptidase (interleukin 1, beta, convertase)	834
	CASP1	caspase 1, apoptosis-related cysteine peptidase (interleukin 1, beta, convertase)	834
	CASP1	caspase 1, apoptosis-related cysteine peptidase (interleukin 1, beta, convertase)	834
	DPP4	dipeptidyl-peptidase 4	1803
	FGF18	fibroblast growth factor 18	8817
	IL8	interleukin 8	3576
	HPGD	hydroxyprostaglandin dehydrogenase 15-(NAD)	3248
	CLEC11A	C-type lectin domain family 11, member A	6320
	PTN	pleiotrophin	5764
	EPB41L3	erythrocyte membrane protein band 4.1-like 3	23136
	DCN	decorin	1634
	DCN	decorin	1634
	C1R	complement component 1, r subcomponent	715
	IGFBP3	insulin-like growth factor binding protein 3	3486
	SERPINE2	serpin peptidase inhibitor, clade E (nexin, plasminogen activator inhibitor type 1), member 2	5270
	PPAP2B	phosphatidic acid phosphatase type 2B	8613
	PPAP2B	phosphatidic acid phosphatase type 2B	8613
	MAP1B	microtubule-associated protein 1B	4131
	NRP1	neuropilin 1	8829
	SULF1	sulfatase 1	23213
	SULF1	sulfatase 1	23213
	SULF1	sulfatase 1	23213
	2012-09-06	septin 6	23157
	GLYR1 /// SEPT6	glyoxylate reductase 1 homolog (Arabidopsis) /// septin 6	23157 /// 84656
	---	---	---
	EPB41L3	erythrocyte membrane protein band 4.1-like 3	23136
	MFAP4	microfibrillar-associated protein 4	4239
	COL14A1	collagen, type XIV, alpha 1	7373
	LYPD1	LY6/PLAUR domain containing 1	116372
	PDZRN3	PDZ domain containing ring finger 3	23024
	CXCR7	chemokine (C-X-C motif) receptor 7	57007
	SGMS1	sphingomyelin synthase 1	259230
	CEBPD	CCAAT/enhancer binding protein (C/EBP), delta	1052
	CREB3L1	cAMP responsive element binding protein 3-like 1	90993
	DPT	dermatopontin	1805
	DPT	dermatopontin	1805
	GPR126	G protein-coupled receptor 126	57211
	TIAM1	T-cell lymphoma invasion and metastasis 1	7074
	PLCB1	phospholipase C, beta 1 (phosphoinositide-specific)	23236
	PLXNC1	plexin C1	10154
	ADCY1	adenylate cyclase 1 (brain)	107
	SVEP1	sushi, von Willebrand factor type A, EGF and pentraxin domain containing 1	79987
	TFPI	tissue factor pathway inhibitor (lipoprotein-associated coagulation inhibitor)	7035
	FOXC1	forkhead box C1	2296
	TRIM22	tripartite motif-containing 22	10346
	KIAA1462	KIAA1462	57608
	CASP8	caspase 8, apoptosis-related cysteine peptidase	841
	CHN2	chimerin (chimaerin) 2	1124
	PDE4DIP	phosphodiesterase 4D interacting protein	9659
	CLIC2	chloride intracellular channel 2	1193
	WNT5A	wingless-type MMTV integration site family, member 5A	7474
	TNXA /// TNXB	tenascin XA pseudogene /// tenascin XB	7146 /// 7148
	SOSTDC1	sclerostin domain containing 1	25928
	LPPR4	lipid phosphate phosphatase-related protein type 4	9890
	F2RL1	coagulation factor II (thrombin) receptor-like 1	2150
	HBG1 /// HBG2	hemoglobin, gamma A /// hemoglobin, gamma G	3047 /// 3048
	GLCE	glucuronic acid epimerase	26035
	OSR2	odd-skipped related 2 (Drosophila)	116039
	ARAP2	ArfGAP with RhoGAP domain, ankyrin repeat and PH domain 2	116984
	PAMR1	peptidase domain containing associated with muscle regeneration 1	25891
	2012-09-06	septin 6	23157
	PON3	paraoxonase 3	5446
	MFAP5	microfibrillar associated protein 5	8076
	MFAP5	microfibrillar associated protein 5	8076
	PENK	proenkephalin	5179
	PRSS12	protease, serine, 12 (neurotrypsin, motopsin)	8492
	IRAK3	interleukin-1 receptor-associated kinase 3	11213
	WIPI1	WD repeat domain, phosphoinositide interacting 1	55062
	DUSP7	dual specificity phosphatase 7	1849
	THY1	Thy-1 cell surface antigen	7070
	LGR5	leucine-rich repeat-containing G protein-coupled receptor 5	8549
	BGN	biglycan	633
	ERC2	ELKS/RAB6-interacting/CAST family member 2	26059
	TWIST1	twist homolog 1 (Drosophila)	7291
	ADAMTSL3	ADAMTS-like 3	57188
	PDE4DIP	phosphodiesterase 4D interacting protein	9659
	FABP3	fatty acid binding protein 3, muscle and heart (mammary-derived growth inhibitor)	2170
	2012-09-06	septin 6	23157
	NOV	nephroblastoma overexpressed gene	4856
	IFI44	interferon-induced protein 44	10561
	MAP1B	microtubule-associated protein 1B	4131
	HOXA1	homeobox A1	3198
	DOK5	docking protein 5	55816
	ADAMTS3	ADAM metallopeptidase with thrombospondin type 1 motif, 3	9508
	POSTN	periostin, osteoblast specific factor	10631
	DNM1	dynamin 1	1759
	TNN	tenascin N	63923
	DCLK1	doublecortin-like kinase 1	9201
	PDGFRA	platelet-derived growth factor receptor, alpha polypeptide	5156
	LOX	lysyl oxidase	4015
	TLL2	tolloid-like 2	7093
	GULP1	GULP, engulfment adaptor PTB domain containing 1	51454
	NRXN1	neurexin 1	9378
	SLC2A14 /// SLC2A3	solute carrier family 2 (facilitated glucose transporter), member 14 /// solute carrier family 2 (facilitated glucose transporter), member 3	144195 /// 6515
	TNXA /// TNXB	tenascin XA pseudogene /// tenascin XB	7146 /// 7148
	ITPR1	inositol 1,4,5-triphosphate receptor, type 1	3708
	LOC100287387	Hypothetical protein LOC100287387	100287387
	ABCA6	ATP-binding cassette, sub-family A (ABC1), member 6	23460
	FAM5C	family with sequence similarity 5, member C	339479
	SLC6A2	solute carrier family 6 (neurotransmitter transporter, noradrenalin), member 2	6530
	A2M	alpha-2-macroglobulin	2
	C3	complement component 3	718
	FAM129A	family with sequence similarity 129, member A	116496
	FAM129A	family with sequence similarity 129, member A	116496
	CXCL14	chemokine (C-X-C motif) ligand 14	9547
	OLFML3	olfactomedin-like 3	56944
	GREM1	gremlin 1	26585
	GREM1	gremlin 1	26585
	C8orf4	chromosome 8 open reading frame 4	56892
	LPAR6	lysophosphatidic acid receptor 6	10161
	NRN1	neuritin 1	51299
	SPON2	spondin 2, extracellular matrix protein	10417
	LHFP	lipoma HMGIC fusion partner	10186
	GRAMD3	GRAM domain containing 3	65983
	LXN	latexin	56925
	OGN	osteoglycin	4969
	ANO1	anoctamin 1, calcium activated chloride channel	55107
	DDX58	DEAD (Asp-Glu-Ala-Asp) box polypeptide 58	23586
	DNAJC12	DnaJ (Hsp40) homolog, subfamily C, member 12	56521
	C1RL	complement component 1, r subcomponent-like	51279
	CD248	CD248 molecule, endosialin	57124
	CSGALNACT1	chondroitin sulfate N-acetylgalactosaminyltransferase 1	55790
	OSBPL10	oxysterol binding protein-like 10	114884
	ASPN	asporin	54829
	PID1	phosphotyrosine interaction domain containing 1	55022
	RASL11B	RAS-like, family 11, member B	65997
	PDLIM2	PDZ and LIM domain 2 (mystique)	64236
	DACT1	dapper, antagonist of beta-catenin, homolog 1 (Xenopus laevis)	51339
	LIPG	lipase, endothelial	9388
	TMEM100	transmembrane protein 100	55273
	FLRT3	fibronectin leucine rich transmembrane protein 3	23767
	CNTNAP2	contactin associated protein-like 2	26047
	PDGFD	platelet derived growth factor D	80310
	TMEM204	transmembrane protein 204	79652
	NAP1L2	nucleosome assembly protein 1-like 2	4674
	FAT4	FAT tumor suppressor homolog 4 (Drosophila)	79633
	EGFL6	EGF-like-domain, multiple 6	25975
	WFDC1	WAP four-disulfide core domain 1	58189
	C1orf54	chromosome 1 open reading frame 54	79630
	ELOVL4	elongation of very long chain fatty acids (FEN1/Elo2, SUR4/Elo3, yeast)-like 4	6785
	FAM38B	family with sequence similarity 38, member B	63895
	SPSB1	splA/ryanodine receptor domain and SOCS box containing 1	80176
	TBX3	T-box 3	6926
	C4orf31	chromosome 4 open reading frame 31	79625
	CYP26B1	cytochrome P450, family 26, subfamily B, polypeptide 1	56603
	DKK2	dickkopf homolog 2 (Xenopus laevis)	27123
	SULT1E1	sulfotransferase family 1E, estrogen-preferring, member 1	6783
	ADAMTS5	ADAM metallopeptidase with thrombospondin type 1 motif, 5	11096
	TNMD	tenomodulin	64102
	ZNF385D	zinc finger protein 385D	79750
	MCTP1	multiple C2 domains, transmembrane 1	79772
	BNC2	basonuclin 2	54796
	CCDC102B	coiled-coil domain containing 102B	79839
	CCRL1	chemokine (C-C motif) receptor-like 1	51554
	CORIN	corin, serine peptidase	10699
	EBF2	early B-cell factor 2	64641
	KERA	keratocan	11081
	IL1RAPL1	interleukin 1 receptor accessory protein-like 1	11141
	MMP27	matrix metallopeptidase 27	64066
	SLC7A10	solute carrier family 7, (neutral amino acid transporter, y+ system) member 10	56301
	NYNRIN	NYN domain and retroviral integrase containing	57523
	ITM2C	integral membrane protein 2C	81618
	LBH	limb bud and heart development homolog (mouse)	81606
	TRIM34 /// TRIM6-TRIM34	tripartite motif-containing 34 /// TRIM6-TRIM34 readthrough	445372 /// 53840
	KCNMA1	potassium large conductance calcium-activated channel, subfamily M, alpha member 1	3778
	FAM176B	family with sequence similarity 176, member B	55194
	FAM46A	family with sequence similarity 46, member A	55603
	NTRK2	neurotrophic tyrosine kinase, receptor, type 2	4915
	NLGN4X	neuroligin 4, X-linked	57502
	EMX2	empty spiracles homeobox 2	2018
	SLC2A14 /// SLC2A3	solute carrier family 2 (facilitated glucose transporter), member 14 /// solute carrier family 2 (facilitated glucose transporter), member 3	144195 /// 6515
	ADAMTS1	ADAM metallopeptidase with thrombospondin type 1 motif, 1	9510
	SH3BP4	SH3-domain binding protein 4	23677
	KCNE4	potassium voltage-gated channel, Isk-related family, member 4	23704
	CXCL14	chemokine (C-X-C motif) ligand 14	9547
	ADAMTS1	ADAM metallopeptidase with thrombospondin type 1 motif, 1	9510
	CLDN1	claudin 1	9076
	OGN	osteoglycin	4969
	DDX58	DEAD (Asp-Glu-Ala-Asp) box polypeptide 58	23586
	FLRT3	fibronectin leucine rich transmembrane protein 3	23767
	FAM38B	family with sequence similarity 38, member B	63895
	SULT1E1	sulfotransferase family 1E, estrogen-preferring, member 1	6783
	SFRP2	secreted frizzled-related protein 2	6423
	SFRP2	secreted frizzled-related protein 2	6423
	RHOU	ras homolog gene family, member U	58480
	RHOU	ras homolog gene family, member U	58480
	SMOC2	SPARC related modular calcium binding 2	64094
	GJB2	gap junction protein, beta 2, 26kDa	2706
	ATL1	atlastin GTPase 1	51062
	CRISPLD1	cysteine-rich secretory protein LCCL domain containing 1	83690
	MMP16	matrix metallopeptidase 16 (membrane-inserted)	4325
	SCARA3	scavenger receptor class A, member 3	51435
	SCARA3	scavenger receptor class A, member 3	51435
	ANGPTL6	angiopoietin-like 6	83854
	BOC	Boc homolog (mouse)	91653
	FZD8	frizzled homolog 8 (Drosophila)	8325
	ANGPTL1	angiopoietin-like 1	9068
	ASPN	asporin	54829
	SULF2	sulfatase 2	55959
	TMEM173	transmembrane protein 173	340061
	MGST1	microsomal glutathione S-transferase 1	4257
	TMEM173	transmembrane protein 173	340061
	PAPPA	pregnancy-associated plasma protein A, pappalysin 1	5069
	PAPPA	pregnancy-associated plasma protein A, pappalysin 1	5069
	FAM46A	family with sequence similarity 46, member A	55603
	APCDD1	adenomatosis polyposis coli down-regulated 1	147495
	EDIL3	EGF-like repeats and discoidin I-like domains 3	10085
	COL27A1	collagen, type XXVII, alpha 1	85301
	COL27A1	collagen, type XXVII, alpha 1	85301
	GPRC5B	G protein-coupled receptor, family C, group 5, member B	51704
	SLC7A2	solute carrier family 7 (cationic amino acid transporter, y+ system), member 2	6542
	TBX3	T-box 3	6926
	LIFR	leukemia inhibitory factor receptor alpha	3977
	LIFR	leukemia inhibitory factor receptor alpha	3977
	SKAP2	src kinase associated phosphoprotein 2	8935
	CTSC	cathepsin C	1075
	CTSC	cathepsin C	1075
	UBE2E2	ubiquitin-conjugating enzyme E2E 2 (UBC4/5 homolog, yeast)	7325
	COL12A1	collagen, type XII, alpha 1	1303
	CTHRC1	collagen triple helix repeat containing 1	115908
	PCDH18	protocadherin 18	54510
	BOC	Boc homolog (mouse)	91653
	RDH10	retinol dehydrogenase 10 (all-trans)	157506
	PRICKLE1	prickle homolog 1 (Drosophila)	144165
	PRICKLE1	prickle homolog 1 (Drosophila)	144165
	MAP1B	microtubule-associated protein 1B	4131
	PRKCE	protein kinase C, epsilon	5581
	PLEKHG1	pleckstrin homology domain containing, family G (with RhoGef domain) member 1	57480
	CLEC14A	C-type lectin domain family 14, member A	161198
	DNER	delta/notch-like EGF repeat containing	92737
	ATP8B1	ATPase, aminophospholipid transporter, class I, type 8B, member 1	5205
	ADAMTS2	ADAM metallopeptidase with thrombospondin type 1 motif, 2	9509
	SEMA6D	sema domain, transmembrane domain (TM), and cytoplasmic domain, (semaphorin) 6D	80031
	IER5L	immediate early response 5-like	389792
	ZNF462	zinc finger protein 462	58499
	FHDC1	FH2 domain containing 1	85462
	PRRX1	paired related homeobox 1	5396
	ROBO2	roundabout, axon guidance receptor, homolog 2 (Drosophila)	6092
	SLFN11	schlafen family member 11	91607
	IFIT2	interferon-induced protein with tetratricopeptide repeats 2	3433
	ROBO2	roundabout, axon guidance receptor, homolog 2 (Drosophila)	6092
	FIBIN	fin bud initiation factor homolog (zebrafish)	387758
	FST	follistatin	10468
	MEGF6	multiple EGF-like-domains 6	1953
	LRIG3	leucine-rich repeats and immunoglobulin-like domains 3	121227
	FNDC1	fibronectin type III domain containing 1	84624
	CPEB2	cytoplasmic polyadenylation element binding protein 2	132864
	FGD5	FYVE, RhoGEF and PH domain containing 5	152273
	ADAMTS12	ADAM metallopeptidase with thrombospondin type 1 motif, 12	81792
	NIPAL2	NIPA-like domain containing 2	79815
	C13orf33	chromosome 13 open reading frame 33	84935
	LOC100506621	hypothetical LOC100506621	100506621
	PDE5A	phosphodiesterase 5A, cGMP-specific	8654
	INHBA	inhibin, beta A	3624
	PRRT2	proline-rich transmembrane protein 2	112476
	ZNF503	zinc finger protein 503	84858
	ARHGEF26	Rho guanine nucleotide exchange factor (GEF) 26	26084
	AFF3	AF4/FMR2 family, member 3	3899
	CNTN1	Contactin 1	1272
	CNTN1	Contactin 1	1272
	SFMBT2	Scm-like with four mbt domains 2	57713
	GUCY1A3	guanylate cyclase 1, soluble, alpha 3	2982
	TMEM119	transmembrane protein 119	338773
	TNFRSF10D	tumor necrosis factor receptor superfamily, member 10d, decoy with truncated death domain	8793
	FAM171B	family with sequence similarity 171, member B	165215
	TMEM200B	transmembrane protein 200B	399474
	FZD8	frizzled homolog 8 (Drosophila)	8325
	FAM43A	family with sequence similarity 43, member A	131583
	PLAC9	placenta-specific 9	219348
	RDH10	retinol dehydrogenase 10 (all-trans)	157506
	CMBL	carboxymethylenebutenolidase homolog (Pseudomonas)	134147
	AKAP12	A kinase (PRKA) anchor protein 12	9590
	AKAP12	A kinase (PRKA) anchor protein 12	9590
	CACNA2D1	calcium channel, voltage-dependent, alpha 2/delta subunit 1	781
	EBF1	early B-cell factor 1	1879
	FAM65C	family with sequence similarity 65, member C	140876
	SOCS3	suppressor of cytokine signaling 3	9021
	LIFR	leukemia inhibitory factor receptor alpha	3977
	FAM176A	family with sequence similarity 176, member A	84141
	CDC42EP5	CDC42 effector protein (Rho GTPase binding) 5	148170
	VIT	vitrin	5212
	APBA1	amyloid beta (A4) precursor protein-binding, family A, member 1	320
	PAPPA	pregnancy-associated plasma protein A, pappalysin 1	5069
	GPX8	glutathione peroxidase 8 (putative)	493869
	S1PR3	sphingosine-1-phosphate receptor 3	1903
	RSPO3	R-spondin 3 homolog (Xenopus laevis)	84870
	LSAMP	limbic system-associated membrane protein	4045
	DACT3	dapper, antagonist of beta-catenin, homolog 3 (Xenopus laevis)	147906
	ELAVL2	ELAV (embryonic lethal, abnormal vision, Drosophila)-like 2 (Hu antigen B)	1993
	MAP7D2	MAP7 domain containing 2	256714
	KIAA0146	KIAA0146	23514
	CPNE8	copine VIII	144402
	ARHGAP20	Rho GTPase activating protein 20	57569
	OSR1	odd-skipped related 1 (Drosophila)	130497
	GAB3	GRB2-associated binding protein 3	139716
	SCN7A	sodium channel, voltage-gated, type VII, alpha	6332
	NRXN1	neurexin 1	9378
	LOC375295	hypothetical LOC375295	375295
	BTBD11	BTB (POZ) domain containing 11	121551
	TMTC2	Transmembrane and tetratricopeptide repeat containing 2	160335
	XAF1	XIAP associated factor 1	54739
	PEAR1	platelet endothelial aggregation receptor 1	375033
	THRB	thyroid hormone receptor, beta (erythroblastic leukemia viral (v-erb-a) oncogene homolog 2, avian)	7068
	C7orf58	chromosome 7 open reading frame 58	79974
	RUNX1T1	runt-related transcription factor 1; translocated to, 1 (cyclin D-related)	862
	SLIT2	slit homolog 2 (Drosophila)	9353
	FAM162B	family with sequence similarity 162, member B	221303
	NHS	Nance-Horan syndrome (congenital cataracts and dental anomalies)	4810
	PRDM1	PR domain containing 1, with ZNF domain	639
	CAMK4	calcium/calmodulin-dependent protein kinase IV	814
	CNTN4	contactin 4	152330
	CNKSR2	connector enhancer of kinase suppressor of Ras 2	22866
	HSPA12B	heat shock 70kD protein 12B	116835
	COL1A2	collagen, type I, alpha 2	1278
	MFSD4	major facilitator superfamily domain containing 4	148808
	SHISA6	shisa homolog 6 (Xenopus laevis)	388336
	COL11A1	collagen, type XI, alpha 1	1301
	RNASEL	ribonuclease L (2',5'-oligoisoadenylate synthetase-dependent)	6041
	EPHA7	EPH receptor A7	2045
	KLHL29	kelch-like 29 (Drosophila)	114818
	ADAMTS5	ADAM metallopeptidase with thrombospondin type 1 motif, 5	11096
	TWIST2	twist homolog 2 (Drosophila)	117581
	IFIT3	interferon-induced protein with tetratricopeptide repeats 3	3437
	NEGR1	neuronal growth regulator 1	257194
	SHISA3	shisa homolog 3 (Xenopus laevis)	152573
	EBF1	early B-cell factor 1	1879
	TMEM200C	Transmembrane protein 200C	645369
	LRRK2	leucine-rich repeat kinase 2	120892
	ADAMTSL1	ADAMTS-like 1	92949
	CCBE1	collagen and calcium binding EGF domains 1	147372
	FAM69C	family with sequence similarity 69, member C	125704
	DCLK1	doublecortin-like kinase 1	9201
	SCARA5	scavenger receptor class A, member 5 (putative)	286133
	BNC2	basonuclin 2	54796
	SYTL4	Synaptotagmin-like 4	94121
	HHIP	hedgehog interacting protein	64399
	GRIA3	glutamate receptor, ionotrophic, AMPA 3	2892
	HIC1	hypermethylated in cancer 1	3090
	HAS2	hyaluronan synthase 2	3037
	GALNTL1	UDP-N-acetyl-alpha-D-galactosamine:polypeptide N-acetylgalactosaminyltransferase-like 1	57452
	ENTPD2	ectonucleoside triphosphate diphosphohydrolase 2	954
	ZNF469	zinc finger protein 469	84627
	IRX1	iroquois homeobox 1	79192
	IGSF10	immunoglobulin superfamily, member 10	285313
	PRICKLE1	prickle homolog 1 (Drosophila)	144165
	BNC2	basonuclin 2	54796
	ZNF385D	zinc finger protein 385D	79750
	LRRC16A	leucine rich repeat containing 16A	55604
	KCNA1	potassium voltage-gated channel, shaker-related subfamily, member 1 (episodic ataxia with myokymia)	3736
	CYSLTR1	cysteinyl leukotriene receptor 1	10800
	COL6A6	collagen, type VI, alpha 6	131873
	LOC388630	UPF0632 protein A	388630
	DCLK1	doublecortin-like kinase 1	9201
	FIBIN	fin bud initiation factor homolog (zebrafish)	387758
	AKAP12	A kinase (PRKA) anchor protein 12	9590
	ALDH1L2	aldehyde dehydrogenase 1 family, member L2	160428
	PDE1A	phosphodiesterase 1A, calmodulin-dependent	5136
	WNT5A	Wingless-type MMTV integration site family, member 5A	7474
	NLGN1	neuroligin 1	22871
	FGF18	fibroblast growth factor 18	8817
	LPPR5	lipid phosphate phosphatase-related protein type 5	163404
	LHFP	Lipoma HMGIC fusion partner	10186
	GBP1	guanylate binding protein 1, interferon-inducible, 67kDa	2633
	MGST1	microsomal glutathione S-transferase 1	4257
	CYSLTR1	cysteinyl leukotriene receptor 1	10800
	COL12A1	collagen, type XII, alpha 1	1303
	FBXO6	F-box protein 6	26270
	ANGPTL1	angiopoietin-like 1	9068
	KIAA1462	KIAA1462	57608
	KIAA1462	KIAA1462	57608
	ODZ2	odz, odd Oz/ten-m homolog 2 (Drosophila)	57451
	COL12A1	collagen, type XII, alpha 1	1303
	GIMAP2	GTPase, IMAP family member 2	26157
	PCDH20	protocadherin 20	64881
	ROR1	receptor tyrosine kinase-like orphan receptor 1	4919
	HECW2	HECT, C2 and WW domain containing E3 ubiquitin protein ligase 2	57520
	FAM198A	family with sequence similarity 198, member A	729085
	SLITRK6	SLIT and NTRK-like family, member 6	84189
	UGP2	UDP-glucose pyrophosphorylase 2	7360
	EBF1	early B-cell factor 1	1879
	LRRC4C	leucine rich repeat containing 4C	57689
	RUNX2	runt-related transcription factor 2	860
	GPR133	G protein-coupled receptor 133	283383
	HMGCLL1	3-hydroxymethyl-3-methylglutaryl-CoA lyase-like 1	54511
	CNTNAP4	contactin associated protein-like 4	85445
	SLITRK6	SLIT and NTRK-like family, member 6	84189
	EMX2OS	EMX2 opposite strand (non-protein coding)	196047
	LINGO2	leucine rich repeat and Ig domain containing 2	158038
	CXCR7	Chemokine (C-X-C motif) receptor 7	57007
	DAB2	disabled homolog 2, mitogen-responsive phosphoprotein (Drosophila)	1601
	COL12A1	Collagen, type XII, alpha 1	1303
	PDE1A	phosphodiesterase 1A, calmodulin-dependent	5136
	SULF2	sulfatase 2	55959
	LOC374491	TPTE and PTEN homologous inositol lipid phosphatase pseudogene	374491
	SEMA6D	sema domain, transmembrane domain (TM), and cytoplasmic domain, (semaphorin) 6D	80031
	ARHGEF26	Rho guanine nucleotide exchange factor (GEF) 26	26084
	GPR85	G protein-coupled receptor 85	54329
	CALCRL	calcitonin receptor-like	10203
	ADCY1	adenylate cyclase 1 (brain)	107
	THBS1	thrombospondin 1	7057
	LOC346887	similar to solute carrier family 16 (monocarboxylic acid transporters), member 14	346887
	ADAMTS5	ADAM metallopeptidase with thrombospondin type 1 motif, 5	11096
	AQPEP	laeverin	206338
	MAML2	mastermind-like 2 (Drosophila)	84441
	LSAMP	limbic system-associated membrane protein	4045
	SLC8A1	solute carrier family 8 (sodium/calcium exchanger), member 1	6546
	RBMS3	RNA binding motif, single stranded interacting protein 3	27303
	LOC339535	hypothetical LOC339535	339535
	TSHZ2	teashirt zinc finger homeobox 2	128553
	BNC2	basonuclin 2	54796
	TMTC2	transmembrane and tetratricopeptide repeat containing 2	160335
	SCARA5	scavenger receptor class A, member 5 (putative)	286133
	PRSS35	protease, serine, 35	167681
	HMCN1	hemicentin 1	83872
	SLITRK6	SLIT and NTRK-like family, member 6	84189
	FAT3	FAT tumor suppressor homolog 3 (Drosophila)	120114
	NTNG1	netrin G1	22854
	CDH11	cadherin 11, type 2, OB-cadherin (osteoblast)	1009
	CNTN4	contactin 4	152330
	PDE11A	phosphodiesterase 11A	50940
	HHIP	hedgehog interacting protein	64399
	DCAF12L1	DDB1 and CUL4 associated factor 12-like 1	139170
	RBMS3	RNA binding motif, single stranded interacting protein 3	27303
	UBASH3B	ubiquitin associated and SH3 domain containing B	84959
	BNC2	basonuclin 2	54796
	MGP	matrix Gla protein	4256
	LOC100505888	hypothetical LOC100505888	100505888
	EPHA7	EPH receptor A7	2045
	SLC8A1	solute carrier family 8 (sodium/calcium exchanger), member 1	6546
	TSHZ2	teashirt zinc finger homeobox 2	128553
	UBASH3B	ubiquitin associated and SH3 domain containing B	84959
	COL24A1	collagen, type XXIV, alpha 1	255631
	B3GAT2	beta-1,3-glucuronyltransferase 2 (glucuronosyltransferase S)	135152
	ANGPTL1	angiopoietin-like 1	9068
	ABCA9	ATP-binding cassette, sub-family A (ABC1), member 9	10350
	DCAF12L2	DDB1 and CUL4 associated factor 12-like 2	340578
	LOC100505633	hypothetical LOC100505633	100505633
	MKX	mohawk homeobox	283078
	ST8SIA2	ST8 alpha-N-acetyl-neuraminide alpha-2,8-sialyltransferase 2	8128
	NEGR1	neuronal growth regulator 1	257194
	LOC729420	hypothetical LOC729420	729420
	ADAMTSL1	ADAMTS-like 1	92949
	TBX5	T-box 5	6910
	RBMS3	RNA binding motif, single stranded interacting protein 3	27303
	CAMK4	calcium/calmodulin-dependent protein kinase IV	814
	MKX	mohawk homeobox	283078
	FAM20A	family with sequence similarity 20, member A	54757
	BMPER	BMP binding endothelial regulator	168667
	CHSY3	chondroitin sulfate synthase 3	337876
	RBMS3	RNA binding motif, single stranded interacting protein 3	27303
	CCBE1	collagen and calcium binding EGF domains 1	147372
	C3orf70	chromosome 3 open reading frame 70	285382
	ABCA9	ATP-binding cassette, sub-family A (ABC1), member 9	10350
	FAM171B	family with sequence similarity 171, member B	165215
	PDE1A	phosphodiesterase 1A, calmodulin-dependent	5136
	IL1RL1	interleukin 1 receptor-like 1	9173
	LPPR5	lipid phosphate phosphatase-related protein type 5	163404
	NEGR1	neuronal growth regulator 1	257194
	CCBE1	collagen and calcium binding EGF domains 1	147372
	TSHZ2	teashirt zinc finger homeobox 2	128553
	ZNF462	zinc finger protein 462	58499
	PTPLAD2	protein tyrosine phosphatase-like A domain containing 2	401494
	TSHZ2	teashirt zinc finger homeobox 2	128553
	MRC2	mannose receptor, C type 2	9902
	COL11A1	collagen, type XI, alpha 1	1301
	BTN3A3	butyrophilin, subfamily 3, member A3	10384
