# Supplementary material for: Isolation of Progenitors that Exhibit Myogenic/Osteogenic Bipotency In Vitro by Fluorescence-Activated Cell Sorting from Human Fetal Muscle
Source: Stem Cell Reports. 2014 Jan 14;2(1):92–106. doi: 10.1016/j.stemcr.2013.12.006 (PMC3966115; doi:10.1016/j.stemcr.2013.12.006)
Supplement: Table S5. Top Functions among Genes Upregulated in Fetal CD34+ versus CD34−CD56intITGA7hi Cells as Determined by Ingenuity Pathway Analysis, Related to Figure 6 [file mmc6.xlsx]

## Sheet: Suppl S5
	Supplemental table S5: Top functions among genes upregulated in CD34+ versus CD34-CD56intITGA7hi cells (>5-fold, p<0.01) as per Ingenuity pathway analysis.
	Function Annotation	p-value	# Molecules
	solid tumor	3.78e-29	227
	epithelial tumor	5.88e-29	230
	carcinoma	1.32e-28	222
	metastatic colorectal cancer	3.82e-28	49
	metastasis	1.32e-25	85
	adenocarcinoma	4.52e-25	110
	Cancer	1.09e-24	275
	development of cardiovascular system	1.39e-21	116
	cell movement	6.68e-21	171
	development of blood vessel	1.09e-20	96
	colorectal cancer	1.12e-20	102
	uterine cancer	3.29e-20	92
	migration of cells	4.69e-20	157
	vasculogenesis	5.49e-20	88
	Gastrointestinal Tract Cancer	2.93e-19	109
	angiogenesis	7.5e-19	84
	gastrointestinal tract cancer	8.45e-19	108
	endometrial cancer	4.72e-18	59
	endometrial carcinoma	8.09e-18	63
	endothelial cell development	6.05e-17	51
	uterine serous papillary cancer	2.86e-16	45
	proliferation of endothelial cells	2.4e-15	44
	digestive organ tumor	1.07e-14	127
	cell movement of tumor cell lines	1.87e-14	74
	migration of tumor cell lines	1.89e-14	63
	cell movement of endothelial cells	4.49e-14	47
	differentiation of cells	7.66e-14	156
	differentiation of connective tissue cells	1.16e-12	60
	migration of endothelial cells	2.57e-12	42
	development of epithelial tissue	4.09e-12	55
	morphology of limb	8.64e-12	35
	proliferation of connective tissue cells	9.41e-12	60
	edema	2.84e-11	45
	morphology of body region	3.24e-11	70
	proliferation of cells	3.79e-11	224
	invasion of cells	5.81e-11	67
	morphology of fibrils	7.55e-11	10
	benign neoplasia	7.68e-11	71
	homing of cells	8.92e-11	59
	homing	1.07e-10	60
	differentiation of osteoblasts	1.34e-10	32
	osteoarthritis	1.98e-10	25
	chemotaxis of cells	2.09e-10	56
	abnormal morphology of limb	2.98e-10	22
	morphology of skeletal system	3.05e-10	57
	chemotaxis	3.14e-10	57
	morphology of filaments	7.25e-10	11
	morphology of head	7.5e-10	53
	organismal death	8.26e-10	121
	hypertrophy	9.46e-10	47
	morphology of collagen fibrils	1.18e-09	9
	morphology of bone	1.19e-09	53
	length of animal	1.32e-09	83
	inflammatory response	1.57e-09	67
	cell movement of smooth muscle cells	2.72e-09	23
	binding of cells	2.74e-09	52
	size of body	2.82e-09	82
	Dupuytren contracture	3.71e-09	19
	branching of cells	4.66e-09	21
	organization of fibrils	6.64e-09	13
	development of head	6.87e-09	53
	Rheumatic Disease	7.08e-09	89
	arthritis	7.08e-09	84
	migration of vascular smooth muscle cells	7.53e-09	17
	organization of collagen fibrils	8.34e-09	12
	cell movement of muscle cells	8.37e-09	24
	hemangioma	8.62e-09	21
	morphology of skeleton	8.92e-09	37
	cell movement of vascular smooth muscle cells	1.02e-08	18
	tensile strength of skin	1.03e-08	9
	quantity of cells	1.05e-08	121
	leiomyomatosis	1.11e-08	35
	homing of endothelial cells	1.64e-08	13
	abnormal morphology of collagen fibrils	1.77e-08	8
	sprouting	2.06e-08	35
	endometriosis	2.13e-08	44
	Alzheimer's disease	2.26e-08	49
	recruitment of cells	2.6e-08	36
	proliferation of tumor cell lines	2.84e-08	98
	cell movement of connective tissue cells	4.02e-08	27
	apoptosis	4.08e-08	166
	migration of smooth muscle cells	4.11e-08	20
	abnormal morphology of bone	4.44e-08	42
	leukocyte migration	4.59e-08	73
	tauopathy	5.88e-08	50
	inflammation of lung	6.81e-08	34
	development of body axis	6.93e-08	60
	migration of muscle cells	7e-08	21
	movement of vascular endothelial cells	7.4e-08	21
	inflammation of respiratory system component	7.69e-08	35
	head and neck tumor	8.99e-08	56
	ovarian adenocarcinoma	9.32e-08	23
	injury of lung	9.94e-08	19
	formation of plasma membrane projections	1.06e-07	53
	growth of tumor	1.16e-07	37
	chemotaxis of endothelial cells	1.2e-07	12
	respiratory system development	1.29e-07	34
	morphology of nervous tissue	1.41e-07	58
	branching of neurons	1.44e-07	9
	metastasis of cells	1.49e-07	21
	cell movement of myeloid cells	1.64e-07	50
	cell movement of granulocytes	1.92e-07	38
	head and neck cancer	2.05e-07	52
	chemotaxis of leukocytes	2.08e-07	38
	endocrine gland tumor	2.47e-07	46
	cell movement of phagocytes	2.57e-07	51
	formation of cellular protrusions	3.01e-07	67
	genital tumor	3.12e-07	71
	cell movement of fibroblasts	3.13e-07	22
	cell movement of leukocytes	3.15e-07	64
	morphology of cardiovascular system	3.2e-07	58
	cell movement of vascular endothelial cells	3.41e-07	12
	cell movement of neutrophils	3.79e-07	32
	tubulation of epithelial tissue	3.97e-07	14
	differentiation of tumor cell lines	4.2e-07	36
	attachment of endothelial cells	4.86e-07	7
	eye development	5.25e-07	41
	congenital anomaly of limb	5.35e-07	21
	necrosis	5.7e-07	154
	proliferation of vascular endothelial cells	7.09e-07	17
	recruitment of blood cells	8.22e-07	31
	behavior	8.44e-07	72
	binding of fibroblast cell lines	8.59e-07	10
	migration of connective tissue cells	8.67e-07	21
	infiltration by neutrophils	8.87e-07	20
	heart disease	8.98e-07	68
	vasoconstriction of blood vessel	9.4e-07	15
	binding of connective tissue cells	1.01e-06	9
	prostatic carcinoma	1.09e-06	30
	morphology of vessel	1.09e-06	33
	migration of vascular endothelial cells	1.13e-06	19
	inflammation of organ	1.16e-06	57
	tubulation of endothelial cells	1.2e-06	13
	mineralization of cells	1.34e-06	12
	formation of connective tissue	1.41e-06	9
	survival of organism	1.46e-06	52
	intervertebral disc disorder	1.51e-06	7
	activation of endothelial cells	1.66e-06	13
	recruitment of leukocytes	1.71e-06	30
	proliferation of bone cell	1.75e-06	14
	development of connective tissue	1.78e-06	31
	migration of fibroblasts	1.85e-06	17
	migration of tumor cells	1.94e-06	22
	recruitment of myeloid cells	2.01e-06	23
	formation of secondary palate	2.03e-06	12
	injury of cells	2.03e-06	12
	morphology of connective tissue	2.06e-06	47
	cell death of endothelial cells	2.1e-06	22
	activation of cells	2.11e-06	72
	infiltration	2.13e-06	37
	proliferation of osteoblasts	2.15e-06	12
	concentration of lipid	2.19e-06	61
	uterine leiomyoma	2.24e-06	27
	quantity of granulocytes	2.46e-06	30
	infiltration of granulocytes	2.55e-06	23
	proliferation of cancer cells	2.83e-06	32
	hemostasis	2.91e-06	23
	neuritogenesis	2.93e-06	46
	binding of endothelial cells	3.01e-06	17
	morphology of limb bone	3.09e-06	20
	proliferation of prostate cancer cell lines	3.46e-06	25
	shape change of neurons	3.55e-06	10
	recruitment of granulocytes	3.72e-06	22
	diabetic nephropathy	3.81e-06	19
	mineralization of bone	3.81e-06	20
	proliferation of kidney cell lines	3.81e-06	18
	invasion of tumor cell lines	3.83e-06	43
	infiltration of cells	3.91e-06	36
	proliferation of pericytes	4.21e-06	10
	activation of connective tissue cells	4.47e-06	16
	proliferation of smooth muscle cells	4.59e-06	26
	morphology of nervous system	4.83e-06	70
	serous ovarian carcinoma process	5.02e-06	17
	morphology of blood vessel	5.06e-06	27
	branching of endothelial cells	5.08e-06	11
	vascular lesion	5.36e-06	22
	proliferation of muscle cells	5.81e-06	31
	lung development	5.85e-06	28
	hypertrophy of cells	5.86e-06	27
	abnormal morphology of embryonic tissue	6.78e-06	49
	vascular disease	7.03e-06	53
	colony formation	7.36e-06	41
	abnormal morphology of skin	7.85e-06	14
	tubulation of cells	7.85e-06	15
	morphology of axial skeleton	9.02e-06	25
	limb development	9.6e-06	21
	adhesion of endothelial cells	9.97e-06	17
	thrombosis	1.02e-05	18
	blood pressure	1.02e-05	29
	quantity of myeloid cells	1.09e-05	31
	colony formation of cells	1.11e-05	40
	coagulation	1.16e-05	20
	proliferation of vascular smooth muscle cells	1.19e-05	16
	epithelial ovarian cancer	1.25e-05	18
	quantity of blood vessel	1.27e-05	10
	morphology of eye	1.28e-05	27
	Budd-Chiari syndrome	1.28e-05	7
	mineralization of osteoblasts	1.28e-05	7
	fusion of caudal vertebra	1.33e-05	5
	quantity of connective tissue cells	1.34e-05	24
	morphology of embryonic tissue	1.38e-05	51
	apoptosis of prostate cancer cell lines	1.47e-05	19
	cell viability of endothelial cells	1.56e-05	12
	kidney development	1.61e-05	29
	shock response	1.62e-05	20
	proliferation of hepatic stellate cells	1.66e-05	9
	proliferation of tumor cells	1.66e-05	40
	adhesion of vascular endothelial cells	1.67e-05	13
	chemotaxis of phagocytes	1.73e-05	29
	coagulation of blood	1.94e-05	19
	synthesis of lipid	2.1e-05	53
	microtubule dynamics	2.11e-05	78
	prostate cancer	2.14e-05	41
	mobilization of cells	2.3e-05	12
	branching morphogenesis of lung	2.37e-05	5
	chemotaxis of myeloid cells	2.48e-05	28
	congenital anomaly of musculoskeletal system	2.48e-05	41
	chemotaxis of vascular endothelial cells	2.54e-05	6
	mammary tumor	2.56e-05	75
	bleeding	2.6e-05	37
	recruitment of phagocytes	2.61e-05	22
	abnormal morphology of blood vessel	2.67e-05	24
	organization of cytoskeleton	2.7e-05	87
	attachment of cells	2.79e-05	15
	Ovarian Cancer	2.85e-05	38
	apoptosis of tumor cell lines	2.85e-05	78
	differentiation of endothelial cells	2.91e-05	15
	abnormal morphology of cartilage tissue	3.08e-05	12
	circulation of blood	3.09e-05	12
	neovascularization of organ	3.09e-05	12
	adhesion of connective tissue cells	3.18e-05	16
	heart rate	3.23e-05	25
	abnormal morphology of neurons	3.29e-05	28
	cartilage development	3.48e-05	18
	differentiation of muscle cell lines	3.48e-05	15
	morphology of vertebrae	3.48e-05	19
	ovulation	3.61e-05	11
	mitogenesis	3.62e-05	19
	neoplasia of cells	3.64e-05	29
	mitogenesis of epithelial cells	3.86e-05	4
	cyanosis	3.9e-05	16
	choroidal neovascularization	3.92e-05	9
	binding of tumor cell lines	3.94e-05	19
	proliferation of liver cells	3.94e-05	19
	activation of myeloid cells	4.05e-05	24
	proliferation of ovarian cells	4.11e-05	8
	formation of granulation tissue	4.19e-05	5
	psoriasis	4.24e-05	48
	response of granulocytes	4.25e-05	13
	formation of connective tissue cells	4.33e-05	16
	ossification of bone	4.58e-05	18
	infiltration of leukocytes	4.61e-05	32
	differentiation of lymphatic system cells	4.66e-05	19
	litter size	4.66e-05	21
	morphology of skull	4.66e-05	20
	colony formation of tumor cell lines	4.72e-05	23
	morphology of neurons	4.79e-05	29
	quantity of carbohydrate	5e-05	40
	morphology of neurites	5.11e-05	20
	ovarian cancer	5.34e-05	37
	proliferation of microvascular endothelial cells	5.49e-05	6
	migration of breast cancer cell lines	5.5e-05	19
	response of myeloid cells	5.5e-05	19
	neovascularization of eye	5.7e-05	11
	septic shock	5.8e-05	17
	aneurysm	5.8e-05	9
	ataxia	5.97e-05	19
	differentiation of bone marrow cells	6.07e-05	18
	wound	6.07e-05	19
	fibrosis of lung	6.57e-05	15
	gait disturbance	6.57e-05	15
	development of digestive system	6.58e-05	32
	Tie receptor signaling pathway	6.78e-05	3
	elongation of embryonic tissue	6.78e-05	3
	fragility of skin	6.78e-05	3
	length of tail	6.78e-05	3
	recruitment of mural cells	6.78e-05	3
	regulation of hypothalamic pituitary thyroid axis	6.78e-05	3
	ovarian tumor	6.85e-05	38
	endotoxemia	6.91e-05	14
	formation of vessel	6.91e-05	13
	migration of germ cells	6.95e-05	5
	cell movement of monocytes	7.19e-05	18
	binding of vascular endothelial cells	7.71e-05	10
	thyroid cancer	7.82e-05	19
	dysplasia	7.87e-05	18
	vascularization of eye	7.94e-05	12
	hypertension	7.95e-05	27
	cell death	8e-05	182
	development of vertebrae	8.05e-05	9
	respiratory burst of granulocytes	8.05e-05	8
	abnormal morphology of vertebrae	8.08e-05	16
	aggregation of cells	8.35e-05	27
	Breast Cancer	8.43e-05	70
	apoptosis of endothelial cells	8.49e-05	18
	morphology of face	8.59e-05	17
	proliferation of fibroblast cell lines	8.63e-05	33
	abnormal morphology of ligament	8.73e-05	4
	differentiation of rhabdomyosarcoma cell lines	8.73e-05	4
	hydrolysis of cyclic GMP	8.73e-05	4
	immune response of neutrophils	8.74e-05	11
	rheumatoid arthritis	8.76e-05	55
	stimulation of cells	8.94e-05	26
	morphogenesis of limb	8.98e-05	15
	signaling of cells	9.48e-05	27
	skin abnormality	9.59e-05	22
	movement disorder	9.72e-05	75
	response of phagocytes	9.75e-05	20
	cell movement of microvascular endothelial cells	0.000102	7
	endotoxin shock response	0.000102	13
	cell movement of mononuclear leukocytes	0.000103	38
	differentiation of monocyte-derived macrophages	0.000107	6
	formation of extracellular matrix	0.000107	6
	breast cancer	0.000116	69
	activation of central nervous system cells	0.000119	9
	respiratory burst of myeloid cells	0.000119	9
	ischemic cardiomyopathy	0.000129	7
	tooth development	0.00013	13
	communication of cells	0.000131	28
	bone mineral density	0.000131	17
	fibrosis of liver	0.000136	13
	quantity of phagocytes	0.000141	32
	morphogenesis of embryo	0.000142	16
	development of fetal membranes	0.000147	8
	tubulation of vascular endothelial cells	0.000147	8
	dwarfism	0.000151	13
	differentiation of adipocytes	0.00016	20
	extension of cellular protrusions	0.00016	18
	alcoholic hepatitis	0.000163	7
	idiopathic interstitial pneumonia	0.000163	7
	allergic asthma	0.000164	5
	development of sensory neurons	0.000164	5
	cell movement of rhabdomyosarcoma cell lines	0.000169	4
	differentiation of phagocytes	0.000172	21
	size of lesion	0.000172	20
	development of brain	0.000172	37
	differentiation of cardiomyocytes	0.000177	8
	cirrhosis of liver	0.000181	14
	cell movement of breast cancer cell lines	0.000184	20
	fibrosis	0.000189	36
	migration of neurons	0.000191	22
	quantity of blood cells	0.000191	70
	contraction of cells	0.000191	11
	proliferation of epithelial cells	0.000208	34
	differentiation of osteoclasts	0.000212	17
	interstitial pneumonia	0.000212	8
	quantity of connective tissue	0.00022	24
	differentiation of muscle cells	0.000225	22
	skeletal dysplasia	0.000228	13
	quantity of leukocytes	0.000232	63
	organization of cytoplasm	0.000233	90
	abnormal morphology of pulmonary artery	0.000238	5
	abnormal morphology of neurites	0.000243	17
	formation of blood vessel	0.000243	11
	cell movement of cortical neurons	0.000251	6
	morphology of forelimb	0.000251	6
	activation of astrocytes	0.000251	7
	excretion of Na+	0.000251	7
	adhesion of granulocytes	0.000255	12
	development of gap junctions	0.000258	16
	abnormal morphology of sternum	0.000262	10
	proliferation of mesenchymal cells	0.000262	9
	activation of airway epithelial cells	0.000263	3
	angiogenesis of brain	0.000263	3
	binding of stromal cells	0.000263	3
	edema of retina	0.000263	3
	frizzled-2 signaling pathway	0.000263	3
	lack of caudal vertebra	0.000263	3
	healing of wound	0.000266	18
	abnormal morphology of tail	0.000283	15
	formation of neurites	0.000287	18
	cell movement of tumor cells	0.000288	16
	mortality	0.000288	14
	branching of epithelial tissue	0.000294	4
	cell death of tumor cell lines	0.000295	86
	cell movement of neurons	0.000297	23
	angiogenesis of extraembryonic tissue	0.000308	7
	proliferation of stromal cells	0.000308	7
	Lung Cancer	0.000309	43
	sepsis	0.000313	15
	cell movement of epithelial cells	0.000315	14
	development of ovary	0.000315	14
	respiratory burst	0.000317	10
	binding of monocytes	0.000323	6
	proliferation of colon carcinoma cells	0.000323	7
	recruitment of neutrophils	0.000327	16
	mass of organism	0.000331	27
	conditioning	0.000332	17
	abdominal aortic aneurysm	0.000335	5
	abnormal morphology of sciatic nerve	0.000335	5
	abnormal morphology of squamosal bone	0.000335	6
	growth of neurites	0.000346	34
	adhesion of epithelial cells	0.000348	12
	development of tumor cell lines	0.000349	10
	interstitial lung disease	0.000349	9
	transmigration of granulocytes	0.000354	8
	outgrowth of neurites	0.000358	31
	quantity of neutrophils	0.000368	19
	morphology of cells	0.000371	96
	adhesion of epithelial cell lines	0.000374	7
	migration of eosinophils	0.000374	7
	morphogenesis of endothelial cells	0.000374	7
	respiratory burst of neutrophils	0.000374	7
	abnormal morphology of skeleton	0.000375	16
	chemotaxis of granulocytes	0.000379	18
	cognition	0.000383	30
	organization of filaments	0.000384	18
	cell movement of brain cancer cell lines	0.000385	11
	migration of epithelial cells	0.000385	12
	quantity of adipose tissue	0.000401	23
	Pancreatitis	0.000401	9
	proliferation of fibroblasts	0.000403	25
	proliferation of bone marrow cells	0.000406	13
	migration of brain cancer cell lines	0.000406	10
	abnormal morphology of interneurons	0.000411	7
	hyperplasia	0.000426	42
	hydronephrosis	0.000429	12
	morphology of cellular protrusions	0.000434	21
	systemic autoimmune syndrome	0.000437	65
	abnormal morphology of dermis	0.000451	7
	development of craniofacial tissue	0.000451	7
	permeability of vasculature	0.000451	7
	transmigration of neutrophils	0.000451	7
	lung cancer	0.000453	42
	proliferation of oligodendrocyte precursor cells	0.000458	5
	ulcer	0.000458	13
	function of kidney	0.00046	9
	dominant disease	0.00047	24
	binding of extracellular matrix	0.000475	4
	development of myotome	0.000475	4
	formation of lymph vessel	0.000475	4
	patterning of somites	0.000475	5
	chemotaxis of mononuclear leukocytes	0.000475	18
	immune response of phagocytes	0.000475	17
	primary biliary cirrhosis	0.000478	11
	lethargy	0.000485	8
	respiratory burst of phagocytes	0.000485	8
	accumulation of lipid	0.000497	24
	synthesis of terpenoid	0.000497	22
	migration of granulocytes	0.000506	15
	synthesis of DNA	0.000506	33
	function of myeloid cells	0.000506	21
	proliferation of epithelial cell lines	0.000509	17
	proliferation of breast cancer cell lines	0.000513	29
	degradation of connective tissue	0.000516	11
	activation of vascular endothelial cells	0.000516	6
	angiogenesis of chorioallantoic membrane	0.000516	6
	distribution of cells	0.000516	6
	size of embryonic tissue	0.000525	10
	polyarticular juvenile rheumatoid arthritis	0.000531	11
	proliferation of carcinoma cells	0.000541	8
	cleavage of lipid	0.000565	18
	neovascularization	0.00057	15
	cell surface receptor linked signal transduction	0.000574	22
	Skin Cancer	0.000575	28
	formation of cells	0.000575	30
	adhesion of kidney cells	0.000579	10
	angiogenesis of tumor	0.000579	12
	cell movement of prostate cancer cell lines	0.000579	10
	development of extraembryonic tissue	0.000579	10
	function of cardiovascular system	0.000579	10
	extension of plasma membrane projections	0.00059	15
	morphology of digestive system	0.000601	42
	proliferation of adipocytes	0.000613	5
	recruitment of inflammatory leukocytes	0.000613	5
	infection of mammalia	0.000615	28
	hydrolysis of lipid	0.000624	17
	hydrolysis of phosphatidic acid	0.000625	12
	hydrolysis of carbohydrate	0.000632	13
	morphology of nerves	0.000632	14
	development of genital organ	0.000635	22
	morphology of skin	0.000635	21
	morphology of artery	0.000636	15
	angiogenesis of connective tissue	0.000637	3
	blebbing of plasma membrane	0.000637	3
	branching of lung	0.000637	3
	formation of limb bud	0.000637	3
	growth of hybridoma cells	0.000637	3
	intracranial arteriovenous malformation	0.000637	3
	migration of primordial germ cells	0.000637	3
	ossification of skull	0.000637	3
	synaptogenesis of brain	0.000637	3
	synaptogenesis of neurons	0.000637	3
	development of forelimb	0.00064	6
	infection by Influenza A virus	0.00064	6
	sprouting of vascular endothelial cells	0.00064	6
	syndactyly	0.000644	8
	activation of antigen presenting cells	0.000645	20
	pneumonia	0.000648	10
	nodule	0.000653	8
	neuromuscular disease	0.000655	63
	development of palate	0.000678	10
	mobilization of blood cells	0.000678	9
	neuroendocrine tumor	0.000687	29
	cardiogenesis	0.000705	29
	lung tumor	0.000709	44
	cell movement of embryonic cell lines	0.000721	11
	excretion of protein	0.000722	4
	invasion of embryonic cells	0.000722	4
	secretion of beta-estradiol	0.000722	4
