# Supplementary material for: Isolation of Progenitors that Exhibit Myogenic/Osteogenic Bipotency In Vitro by Fluorescence-Activated Cell Sorting from Human Fetal Muscle
Source: Stem Cell Reports. 2014 Jan 14;2(1):92–106. doi: 10.1016/j.stemcr.2013.12.006 (PMC3966115; doi:10.1016/j.stemcr.2013.12.006)
Supplement: Table S6. Cell Membrane Molecules Differentially Regulated in CD34−CD56intITGA7hi versus CD34+ Cells, Related to Figure 6 [file mmc7.xlsx]

## Sheet: Suppl S6
	Supplemental table S6: Cell membrane molecules differentially regulated in CD34-CD56intITGA7hi compared to CD34+ cells (fold-change >15, p<0.01).
	Name	Description	Upregulated in
	206633_at	cholinergic receptor, nicotinic, alpha 1 (muscle), CHRNA1	hSMPs
	207886_s_at	calcitonin receptor, CALCR	hSMPs
	206306_at	ryanodine receptor 3, RYR3	hSMPs
	222717_at	serum deprivation response, SDPR	hSMPs
	228783_at	blood vessel epicardial substance, BVES	hSMPs
	207695_s_at	immunoglobulin superfamily, member 1, IGSF1	hSMPs
	219274_at	tetraspanin 12, TSPAN12	hSMPs
	210632_s_at	sarcoglycan, alpha (50kDa dystrophin-associated glycoprotein), SGCA	hSMPs
	204726_at	cadherin 13, H-cadherin (heart), CDH13	hSMPs
	211570_s_at	receptor-associated protein of the synapse, RAPSN	hSMPs
	238663_x_at	glutamate receptor, ionotrophic, AMPA 4, GRIA4	hSMPs
	203510_at	met proto-oncogene (hepatocyte growth factor receptor), MET	hSMPs
	202454_s_at	v-erb-b2 erythroblastic leukemia viral oncogene homolog 3 (avian), ERBB3	hSMPs
	205902_at	potassium intermediate/small conductance calcium-activated channel, subfamily N, member 3, KCNN3	hSMPs
	210869_s_at	melanoma cell adhesion molecule, MCAM	hSMPs
	204304_s_at	prominin 1, PROM1	hSMPs
	1554640_at	paralemmin 2, PALM2	hSMPs
	222939_s_at	solute carrier family 16, member 10 (aromatic amino acid transporter), SLC16A10	hSMPs
	1554629_at	EPH receptor A7, EPHA7	CD34+ cells
	203638_s_at	fibroblast growth factor receptor 2, FGFR2	CD34+ cells
	211478_s_at	dipeptidyl-peptidase 4, DPP4	CD34+ cells
	221933_at	neuroligin 4, X-linked, NLGN4X	CD34+ cells
	210757_x_at	disabled homolog 2, mitogen-responsive phosphoprotein (Drosophila), DAB2	CD34+ cells
	231747_at	cysteinyl leukotriene receptor 1, CYSLTR1	CD34+ cells
	207316_at	hyaluronan synthase 1, HAS1	CD34+ cells
	209732_at	C-type lectin domain family 2, member B, CLEC2B	CD34+ cells
	201279_s_at	disabled homolog 2, mitogen-responsive phosphoprotein (Drosophila), DAB2	CD34+ cells
	223843_at	scavenger receptor class A, member 3, SCARA3	CD34+ cells
	206710_s_at	erythrocyte membrane protein band 4.1-like 3, EPB41L3	CD34+ cells
	232388_at	contactin associated protein-like 4, CNTNAP4	CD34+ cells
	238533_at	EPH receptor A7, EPHA7	CD34+ cells
	205728_at	odz, odd Oz/ten-m homolog 1(Drosophila), ODZ1	CD34+ cells
	209914_s_at	neurexin 1, NRXN1	CD34+ cells
	228218_at	limbic system-associated membrane protein, LSAMP	CD34+ cells
	235518_at	solute carrier family 8 (sodium/calcium exchanger), member 1, SLC8A1	CD34+ cells
	201278_at	disabled homolog 2, mitogen-responsive phosphoprotein (Drosophila), DAB2	CD34+ cells
	201280_s_at	disabled homolog 2, mitogen-responsive phosphoprotein (Drosophila), DAB2	CD34+ cells
	226492_at	sema domain, transmembrane domain (TM), and cytoplasmic domain, (semaphorin) 6D, SEMA6D	CD34+ cells
	229288_at	EPH receptor A7, EPHA7	CD34+ cells
	224724_at	sulfatase 2, SULF2	CD34+ cells
	217504_at	ATP-binding cassette, sub-family A (ABC1), member 6, ABCA6	CD34+ cells
	204463_s_at	endothelin receptor type A, EDNRA	CD34+ cells
	205440_s_at	neuropeptide Y receptor Y1, NPY1R	CD34+ cells
	207526_s_at	interleukin 1 receptor-like 1, IL1RL1	CD34+ cells
	224339_s_at	angiopoietin-like 1, ANGPTL1	CD34+ cells
	222379_at	potassium voltage-gated channel, Isk-related family, member 4, KCNE4	CD34+ cells
	231773_at	angiopoietin-like 1, ANGPTL1	CD34+ cells
	232267_at	G protein-coupled receptor 133, GPR133	CD34+ cells
	210815_s_at	calcitonin receptor-like, CALCRL	CD34+ cells
	234996_at	calcitonin receptor-like, CALCRL	CD34+ cells
	202037_s_at	secreted frizzled-related protein 1, SFRP1	CD34+ cells
	212977_at	chemokine (C-X-C motif) receptor 7, CXCR7	CD34+ cells
	205357_s_at	angiotensin II receptor, type 1, AGTR1	CD34+ cells
	222853_at	fibronectin leucine rich transmembrane protein 3, FLRT3	CD34+ cells
	208016_s_at	angiotensin II receptor, type 1, AGTR1	CD34+ cells
	219250_s_at	fibronectin leucine rich transmembrane protein 3, FLRT3	CD34+ cells
	213245_at	adenylate cyclase 1 (brain), ADCY1	CD34+ cells
	209915_s_at	neurexin 1, NRXN1	CD34+ cells
	201116_s_at	carboxypeptidase E, CPE	CD34+ cells
	231867_at	odz, odd Oz/ten-m homolog 2 (Drosophila), ODZ2	CD34+ cells
	226766_at	roundabout, axon guidance receptor, homolog 2 (Drosophila), ROBO2	CD34+ cells
	206331_at	calcitonin receptor-like, CALCRL	CD34+ cells
	206280_at	cadherin 18, type 2, CDH18	CD34+ cells
	239183_at	angiopoietin-like 1, ANGPTL1	CD34+ cells
	213880_at	leucine-rich repeat-containing G protein-coupled receptor 5, LGR5	CD34+ cells
	210839_s_at	ectonucleotide pyrophosphatase/phosphodiesterase 2, ENPP2	CD34+ cells
	213241_at	plexin C1, PLXNC1	CD34+ cells
	213094_at	G protein-coupled receptor 126, GPR126	CD34+ cells
	229084_at	contactin 4, CNTN4	CD34+ cells
	228618_at	platelet endothelial aggregation receptor 1, PEAR1	CD34+ cells
	223121_s_at	secreted frizzled-related protein 2, SFRP2	CD34+ cells
	201117_s_at	carboxypeptidase E, CPE	CD34+ cells
	201667_at	gap junction protein, alpha 1, 43kDa, GJA1	CD34+ cells
	227202_at	Contactin 1, CNTN1	CD34+ cells
	213496_at	lipid phosphate phosphatase-related protein type 4, LPPR4	CD34+ cells
	204464_s_at	endothelin receptor type A, EDNRA	CD34+ cells
	202497_x_at	solute carrier family 2 (facilitated glucose transporter), member 3, SLC2A3	CD34+ cells
	226930_at	fibronectin type III domain containing 1, FNDC1	CD34+ cells
	205226_at	platelet-derived growth factor receptor-like, PDGFRL	CD34+ cells
	209392_at	ectonucleotide pyrophosphatase/phosphodiesterase 2, ENPP2	CD34+ cells
	227209_at	Contactin 1, CNTN1	CD34+ cells
	202498_s_at	solute carrier family 2 (facilitated glucose transporter), member 3, SLC2A3	CD34+ cells
	203650_at	protein C receptor, endothelial, PROCR	CD34+ cells
	221796_at	neurotrophic tyrosine kinase, receptor, type 2, NTRK2	CD34+ cells
	228547_at	neurexin 1, NRXN1	CD34+ cells
	212298_at	neuropilin 1, NRP1	CD34+ cells
	202499_s_at	solute carrier family 2 (facilitated glucose transporter), member 3, SLC2A3	CD34+ cells
	206070_s_at	EPH receptor A3, EPHA3	CD34+ cells
	223122_s_at	secreted frizzled-related protein 2, SFRP2	CD34+ cells
	203131_at	platelet-derived growth factor receptor, alpha polypeptide, PDGFRA	CD34+ cells
	220065_at	tenomodulin, TNMD	CD34+ cells
