# Supplementary material for: Isolation of Progenitors that Exhibit Myogenic/Osteogenic Bipotency In Vitro by Fluorescence-Activated Cell Sorting from Human Fetal Muscle
Source: Stem Cell Reports. 2014 Jan 14;2(1):92–106. doi: 10.1016/j.stemcr.2013.12.006 (PMC3966115; doi:10.1016/j.stemcr.2013.12.006)
Supplement: Table S7. List of Antibodies Used for Flow Cytometry and FACS of hMFA Cell Subsets, Related to Figures 1, 2, 3, 4, 5, 6, and 7 [file mmc8.xlsx]

## Sheet: Suppl S8
	Supplemental table S7. List of antibodies used for FACS
	Antigen	Antibody clone	Catalog #	Company	Titer	Fluorophore
	Glycophorin	HIR2	ab26016	Abcam	1 in 50	PE
	CD45	Hi30	12-0459-42	eBioscience	1 in 25	PE
	CD11b	ICRF44	12-0118-42	eBioscience	1 in 25	PE
	CD31	B-B38	ab27334	Abcam	1 in 10	PE
	CD29	TS2/16	303014	Biolegend	1 in 25	APC-Cy7
	Syndecan	B-A38	ab27362	Abcam	1 in 50	Biotin
	CD34	581	560940	BD Bioscience	1 in 40	APC
	CD56	B159	557747	BD Bioscience	1 in 20	PE-Cy7
	ITGA7	3C12	NBP1-54412	Novus Biologicals	1 in 10	FITC
	CD90	50000000000	555594	BD Bioscience	1 in 50	Biotin (PE-Texas Red)
	CD140a	aR1	556002	BD Bioscience	1 in 5	PE
	CD13	WM15	561361	BD Bioscience	1 in 20	PercP-Cy5.5
	CXCR4	12G5	555976	BD Bioscience	1 in 20	PE-CF594
